# Supplementary material for: Genetic Contribution of Emmer Wheat (Triticum dicoccon Schrank) to Heat Tolerance of Bread Wheat
Source: Front Plant Sci. 2018 Nov 20;9:1529. doi: 10.3389/fpls.2018.01529 (PMC6257323; doi:10.3389/fpls.2018.01529)
Supplement: Supplementary file 2 [file Data_Sheet_2.xlsx]

## Sheet: Roger_QCstrict HEAT
DNA#	ROGGC	PEDIGREE	1	2	3	4	6	8	9	10	11	12	13	14	15	16	17	18	19	20	21	23	24	25	26	27	28	29	30	33	34	35	36	37	38	39	40	41	42	43	44	45	46	47	48	49	51	52	54
			BERKUT/2/BERKUT / 35880 M C18644	BERKUT/2/BERKUT / 35880 M C18644	BERKUT/2/BERKUT / 35880 M C18644	BERKUT/2/BERKUT / 35880 M C18644	BERKUT/2/BERKUT / 35880 M C18644	BERKUT/2/BERKUT / 35891 M500281	BERKUT/2/BERKUT / 35891 M500281	BERKUT/2/BERKUT / 35891 M500281	BERKUT/2/BERKUT / 35891 M500281	BERKUT/2/BERKUT / 35879 M C18643	BERKUT/2/BERKUT / 35879 M C18643	BERKUT/2/BERKUT / 35879 M C18643	BERKUT/2/BERKUT / 35879 M C18643	BERKUT/2/BERKUT / 35883 M500110	BERKUT/2/BERKUT / 35883 M500110	BERKUT/2/BERKUT / 35883 M500110	BERKUT/2/BERKUT / 35883 M500110	BERKUT/2/BERKUT / 35883 M500110	BERKUT/2/BERKUT / 35883 M500110	BERKUT/2/BERKUT / 35883 M500110	BERKUT/2/BERKUT / 35883 M500110	BERKUT/2/BERKUT / 35883 M500110	BERKUT/2/BERKUT / 35883 M500110	BERKUT/2/BERKUT / 35883 M500110	BERKUT/2/BERKUT / 35883 M500110	BERKUT/2/BERKUT / 35883 M500110	BERKUT/2/BERKUT / 35883 M500110	BERKUT/2/BERKUT / 35883 M500110	BERKUT/2/BERKUT / 35883 M500110	BERKUT/2/BERKUT / 35883 M500110	BERKUT/2/BERKUT / 35883 M500110	BERKUT/2/BERKUT / 35883 M500110	BERKUT/2/BERKUT / 35883 M500110	BERKUT/2/BERKUT / 35883 M500110	BERKUT/2/BERKUT / 35883 M500110	BERKUT/2/BERKUT / 35883 M500110	BERKUT/2/BERKUT / 35883 M500110	BERKUT/2/BERKUT / 35883 M500110	BERKUT/2/BERKUT / 35883 M500110	BERKUT/2/BERKUT / 35883 M500110	BERKUT/2/BERKUT / 35883 M500110	BERKUT/2/BERKUT / 35883 M500110	BERKUT/2/BERKUT / 35883 M500110	BERKUT/2/BERKUT / 35883 M500110	BERKUT/2/BERKUT / 35883 M500110	BERKUT/2/BERKUT / 35883 M500110	BERKUT/2/BERKUT / 35883 M500110
1	1	BERKUT/2/BERKUT / 35880 M C18644	0	0.00789584	0.00859583	0.00926781	0.18404	0.0634747	0.0186196	0.00795184	0.0668627	0.382332	0.40826	0.408652	0.402688	0.00842783	0.00904382	0.00879182	0.00909982	0.0102198	0.0114238	0.00842783	0.00887582	0.00823184	0.00881982	0.00708386	0.0101638	0.00912782	0.00898782	0.0103598	0.00848383	0.00901582	0.00825983	0.00786784	0.00848383	0.00786784	0.00937981	0.0103038	0.0176956	0.0104438	0.0101918	0.00778384	0.370013	0.0107798	0.00792384	0.00923982	0.429791	0.354529	0.0111158
2	2	BERKUT/2/BERKUT / 35880 M C18644	0.00789584	0	0.00629987	0.00904382	0.18432	0.0615148	0.0166037	0.00929581	0.0670307	0.382724	0.40882	0.408764	0.40252	0.00769985	0.00730785	0.00744785	0.00758785	0.00820384	0.0104158	0.00809184	0.00825983	0.00604788	0.00596388	0.00697186	0.00932381	0.00772785	0.00887582	0.0099118	0.00837183	0.00811984	0.00971581	0.00624388	0.00674787	0.00674787	0.00741985	0.0100238	0.0170237	0.0103318	0.00946381	0.00923982	0.369957	0.0110038	0.00635587	0.00800784	0.430911	0.354305	0.00915582
3	3	BERKUT/2/BERKUT / 35880 M C18644	0.00859583	0.00629987	0	0.00968781	0.183844	0.0618788	0.0175276	0.00965981	0.0669467	0.382192	0.40868	0.408568	0.40182	0.00862383	0.00800784	0.00820384	0.00817584	0.00929581	0.0108358	0.00772785	0.00828783	0.00719586	0.00655187	0.00722386	0.0101918	0.00792384	0.00935181	0.0103878	0.00873583	0.00764385	0.0104158	0.00666387	0.00677586	0.00755985	0.00767185	0.0110038	0.0176676	0.0105278	0.0102198	0.00960381	0.370321	0.0114798	0.00677586	0.00809184	0.430379	0.355061	0.0101918
4	4	BERKUT/2/BERKUT / 35880 M C18644	0.00926781	0.00904382	0.00968781	0	0.184236	0.0626067	0.0177516	0.0098838	0.0686826	0.382752	0.40896	0.409016	0.402548	0.00895982	0.00851183	0.00758785	0.00912782	0.0104158	0.0111718	0.0104718	0.0105838	0.00954781	0.0102478	0.0099118	0.0104158	0.00943581	0.00811984	0.0104438	0.0106398	0.0111718	0.0106958	0.00940781	0.0101358	0.00923982	0.00839983	0.0097718	0.0177796	0.0103598	0.0115078	0.0102198	0.370881	0.0118718	0.0104158	0.00921182	0.429539	0.354781	0.0103598
6	6	BERKUT/2/BERKUT / 35880 M C18644	0.18404	0.18432	0.183844	0.184236	0	0.211004	0.187204	0.185328	0.209688	0.257931	0.3958	0.39608	0.390172	0.183284	0.184012	0.18376	0.184012	0.18418	0.184376	0.184404	0.184516	0.183312	0.18418	0.183956	0.184124	0.183816	0.184124	0.185496	0.184292	0.184992	0.185076	0.184404	0.184572	0.184236	0.183956	0.185216	0.187232	0.184908	0.185496	0.1846	0.360353	0.184628	0.1839	0.184208	0.337981	0.349237	0.184796
8	8	BERKUT/2/BERKUT / 35891 M500281	0.0634747	0.0615148	0.0618788	0.0626067	0.211004	0	0.0579588	0.0641467	0.0829063	0.38236	0.417584	0.417696	0.411564	0.0612628	0.0613748	0.0606748	0.0605908	0.0606468	0.0614588	0.0632227	0.0629427	0.0619628	0.0610948	0.0628867	0.0624948	0.0615148	0.0622708	0.0620748	0.0635027	0.0626907	0.0641187	0.0613748	0.0612068	0.0621588	0.0617108	0.0629147	0.0689626	0.0615428	0.0631947	0.0635867	0.369761	0.0654627	0.0617668	0.0621868	0.433907	0.355957	0.0611508
9	9	BERKUT/2/BERKUT / 35891 M500281	0.0186196	0.0166037	0.0175276	0.0177516	0.187204	0.0579588	0	0.0187316	0.0724906	0.382192	0.4098	0.409912	0.403444	0.0175276	0.0175276	0.0169397	0.0155677	0.0157917	0.0171077	0.0179756	0.0182556	0.0167717	0.0170797	0.0173597	0.0178636	0.0176116	0.0178636	0.0159317	0.0188156	0.0182836	0.0188156	0.0173597	0.0166877	0.0173597	0.0170797	0.0187876	0.0231555	0.0171917	0.0191236	0.0188436	0.370601	0.0199356	0.0172477	0.0176676	0.430939	0.354165	0.0160157
10	10	BERKUT/2/BERKUT / 35891 M500281	0.00795184	0.00929581	0.00965981	0.0098838	0.185328	0.0641467	0.0187316	0	0.0679266	0.383788	0.408652	0.4091	0.40308	0.00949181	0.00926781	0.00929581	0.00954781	0.0112278	0.0117598	0.00831583	0.00870783	0.00873583	0.00926781	0.00825983	0.0110038	0.0107518	0.00932381	0.0108078	0.00848383	0.00873583	0.00809184	0.00881982	0.00971581	0.00876382	0.00965981	0.0110318	0.0176396	0.0111718	0.00974381	0.00867983	0.371133	0.0108918	0.00898782	0.0100798	0.430183	0.354977	0.0114518
11	11	BERKUT/2/BERKUT / 35891 M500281	0.0668627	0.0670307	0.0669467	0.0686826	0.209688	0.0829063	0.0724906	0.0679266	0	0.385076	0.433123	0.433403	0.427663	0.0672827	0.0677866	0.0671427	0.0678986	0.0687386	0.0687106	0.0662747	0.0668907	0.0664147	0.0670027	0.0670027	0.0680106	0.0669187	0.0684026	0.0697186	0.0664427	0.0664147	0.0675626	0.0667227	0.0671147	0.0668347	0.0669467	0.0687666	0.0727985	0.0692426	0.0679826	0.0663027	0.37914	0.0699706	0.0669467	0.0680946	0.419824	0.367633	0.0691306
12	12	BERKUT/2/BERKUT / 35879 M C18643	0.382332	0.382724	0.382192	0.382752	0.257931	0.38236	0.382192	0.383788	0.385076	0	0.445023	0.445079	0.443819	0.382752	0.38348	0.382444	0.383424	0.383536	0.383228	0.382304	0.382584	0.38194	0.383256	0.382472	0.383928	0.383004	0.383984	0.384292	0.382584	0.38278	0.383592	0.382304	0.382584	0.38264	0.383816	0.383676	0.384404	0.383816	0.382948	0.38334	0.358057	0.38208	0.382136	0.382836	0.28271	0.358085	0.383704
13	13	BERKUT/2/BERKUT / 35879 M C18643	0.40826	0.40882	0.40868	0.40896	0.3958	0.417584	0.4098	0.408652	0.433123	0.445023	0	0.00599188	0.0143637	0.408624	0.409296	0.408316	0.40952	0.408624	0.4091	0.408512	0.40868	0.40854	0.40896	0.4084	0.410024	0.408876	0.409128	0.409268	0.4084	0.408708	0.409576	0.408288	0.40868	0.408064	0.409912	0.408372	0.407812	0.4098	0.409044	0.40966	0.433039	0.408792	0.408288	0.409436	0.527929	0.431387	0.408904
14	14	BERKUT/2/BERKUT / 35879 M C18643	0.408652	0.408764	0.408568	0.409016	0.39608	0.417696	0.409912	0.4091	0.433403	0.445079	0.00599188	0	0.0135237	0.408456	0.409016	0.408428	0.40952	0.408344	0.409212	0.408568	0.408904	0.408372	0.40868	0.408792	0.409576	0.40882	0.40952	0.409436	0.408624	0.408708	0.409576	0.407896	0.408456	0.408288	0.409856	0.408652	0.408092	0.409688	0.409324	0.409604	0.432759	0.409016	0.408232	0.408876	0.528713	0.431331	0.409072
15	15	BERKUT/2/BERKUT / 35879 M C18643	0.402688	0.40252	0.40182	0.402548	0.390172	0.411564	0.403444	0.40308	0.427663	0.443819	0.0143637	0.0135237	0	0.402212	0.402548	0.401736	0.402828	0.401652	0.402464	0.402604	0.40238	0.402408	0.401988	0.40266	0.402884	0.402352	0.402716	0.402856	0.40294	0.40252	0.403892	0.401876	0.401932	0.401932	0.403444	0.402296	0.401904	0.403332	0.403416	0.403864	0.430267	0.402828	0.40154	0.402576	0.525605	0.428055	0.402268
16	16	BERKUT/2/BERKUT / 35883 M500110	0.00842783	0.00769985	0.00862383	0.00895982	0.183284	0.0612628	0.0175276	0.00949181	0.0672827	0.382752	0.408624	0.408456	0.402212	0	0.00744785	0.00736385	0.00733585	0.00946381	0.0107238	0.00823184	0.00918382	0.00753185	0.00789584	0.00800784	0.00767185	0.00764385	0.00727985	0.00921182	0.00789584	0.00870783	0.00895982	0.00750385	0.00862383	0.00806384	0.00705586	0.00809184	0.0179476	0.00879182	0.0099398	0.00831583	0.370993	0.0114798	0.00806384	0.00825983	0.429595	0.354893	0.0100238
17	17	BERKUT/2/BERKUT / 35883 M500110	0.00904382	0.00730785	0.00800784	0.00851183	0.184012	0.0613748	0.0175276	0.00926781	0.0677866	0.38348	0.409296	0.409016	0.402548	0.00744785	0	0.00685986	0.00727985	0.00862383	0.0102198	0.00834383	0.00862383	0.00741985	0.00716786	0.00823184	0.00884782	0.00736385	0.00767185	0.00965981	0.00907182	0.00881982	0.0100238	0.00739185	0.00795184	0.00851183	0.00683186	0.00960381	0.0172757	0.00907182	0.0104998	0.00921182	0.370713	0.0118718	0.00817584	0.00669187	0.430211	0.355005	0.00867983
18	18	BERKUT/2/BERKUT / 35883 M500110	0.00879182	0.00744785	0.00820384	0.00758785	0.18376	0.0606748	0.0169397	0.00929581	0.0671427	0.382444	0.408316	0.408428	0.401736	0.00736385	0.00685986	0	0.00803584	0.00881982	0.0098558	0.00887582	0.00881982	0.00783984	0.00753185	0.00859583	0.00909982	0.00817584	0.00758785	0.0099118	0.00898782	0.00879182	0.00971581	0.00781184	0.00809184	0.00758785	0.00736385	0.0097998	0.0160717	0.0101638	0.0101358	0.00923982	0.370461	0.0110598	0.00831583	0.00744785	0.429455	0.354473	0.00926781
19	19	BERKUT/2/BERKUT / 35883 M500110	0.00909982	0.00758785	0.00817584	0.00912782	0.184012	0.0605908	0.0155677	0.00954781	0.0678986	0.383424	0.40952	0.40952	0.402828	0.00733585	0.00727985	0.00803584	0	0.00772785	0.00870783	0.00918382	0.00963181	0.00792384	0.00778384	0.00834383	0.00879182	0.00781184	0.00867983	0.00781184	0.00918382	0.00904382	0.0099678	0.00761585	0.00800784	0.00845583	0.00727985	0.0098278	0.0174437	0.00811984	0.0106118	0.00949181	0.370769	0.0127677	0.00851183	0.00786784	0.429987	0.354669	0.00789584
20	20	BERKUT/2/BERKUT / 35883 M500110	0.0102198	0.00820384	0.00929581	0.0104158	0.18418	0.0606468	0.0157917	0.0112278	0.0687386	0.383536	0.408624	0.408344	0.401652	0.00946381	0.00862383	0.00881982	0.00772785	0	0.00881982	0.0097998	0.0102478	0.00853983	0.00867983	0.00935181	0.0103038	0.00893182	0.0101358	0.00921182	0.0100798	0.00949181	0.0112558	0.00862383	0.00856783	0.00918382	0.00907182	0.0110038	0.0164357	0.00901582	0.0112838	0.0109478	0.371161	0.0129357	0.00907182	0.00904382	0.430435	0.354501	0.00761585
21	21	BERKUT/2/BERKUT / 35883 M500110	0.0114238	0.0104158	0.0108358	0.0111718	0.184376	0.0614588	0.0171077	0.0117598	0.0687106	0.383228	0.4091	0.409212	0.402464	0.0107238	0.0102198	0.0098558	0.00870783	0.00881982	0	0.0112278	0.0109478	0.0103038	0.0099958	0.0109478	0.0114518	0.00957581	0.0113398	0.0109198	0.0116198	0.0106958	0.0126277	0.0104438	0.00971581	0.0105558	0.0098838	0.0125997	0.0162397	0.0110038	0.0129357	0.0116478	0.371077	0.0140277	0.0101638	0.00963181	0.429903	0.354641	0.0097718
23	23	BERKUT/2/BERKUT / 35883 M500110	0.00842783	0.00809184	0.00772785	0.0104718	0.184404	0.0632227	0.0179756	0.00831583	0.0662747	0.382304	0.408512	0.408568	0.402604	0.00823184	0.00834383	0.00887582	0.00918382	0.0097998	0.0112278	0	0.00688786	0.00713986	0.00783984	0.00800784	0.00974381	0.00876382	0.00890382	0.0105558	0.00688786	0.00669187	0.00834383	0.00671987	0.00800784	0.00783984	0.00873583	0.0108358	0.0166597	0.0100798	0.00887582	0.00697186	0.370433	0.0109758	0.00739185	0.00876382	0.430267	0.354949	0.0108078
24	24	BERKUT/2/BERKUT / 35883 M500110	0.00887582	0.00825983	0.00828783	0.0105838	0.184516	0.0629427	0.0182556	0.00870783	0.0668907	0.382584	0.40868	0.408904	0.40238	0.00918382	0.00862383	0.00881982	0.00963181	0.0102478	0.0109478	0.00688786	0	0.00809184	0.00817584	0.00828783	0.0103038	0.00949181	0.0101918	0.0113398	0.00755985	0.00753185	0.00890382	0.00772785	0.00806384	0.00783984	0.00901582	0.0112278	0.0163237	0.0110878	0.00904382	0.00825983	0.370657	0.0113118	0.00772785	0.00904382	0.430435	0.354669	0.0109198
25	25	BERKUT/2/BERKUT / 35883 M500110	0.00823184	0.00604788	0.00719586	0.00954781	0.183312	0.0619628	0.0167717	0.00873583	0.0664147	0.38194	0.40854	0.408372	0.402408	0.00753185	0.00741985	0.00783984	0.00792384	0.00853983	0.0103038	0.00713986	0.00809184	0	0.00657987	0.00685986	0.00965981	0.00778384	0.00842783	0.00918382	0.00758785	0.00783984	0.00881982	0.00652387	0.00663587	0.00652387	0.00786784	0.00968781	0.0167997	0.00960381	0.0097998	0.00800784	0.369677	0.0099958	0.00607588	0.00817584	0.429847	0.353913	0.00926781
26	26	BERKUT/2/BERKUT / 35883 M500110	0.00881982	0.00596388	0.00655187	0.0102478	0.18418	0.0610948	0.0170797	0.00926781	0.0670027	0.383256	0.40896	0.40868	0.401988	0.00789584	0.00716786	0.00753185	0.00778384	0.00867983	0.0099958	0.00783984	0.00817584	0.00657987	0	0.00772785	0.00946381	0.00747585	0.00918382	0.0098278	0.00867983	0.00758785	0.0099118	0.00604788	0.00615988	0.00699986	0.00806384	0.0107798	0.0172757	0.0101918	0.0100518	0.00932381	0.369985	0.0110878	0.00649587	0.00803584	0.430435	0.354781	0.00963181
27	27	BERKUT/2/BERKUT / 35883 M500110	0.00708386	0.00697186	0.00722386	0.0099118	0.183956	0.0628867	0.0173597	0.00825983	0.0670027	0.382472	0.4084	0.408792	0.40266	0.00800784	0.00823184	0.00859583	0.00834383	0.00935181	0.0109478	0.00800784	0.00828783	0.00685986	0.00772785	0	0.0097998	0.00898782	0.00890382	0.00949181	0.00811984	0.00820384	0.00856783	0.00705586	0.00851183	0.00643987	0.00862383	0.0103878	0.0169957	0.0097998	0.0101078	0.00842783	0.370601	0.00951981	0.00677586	0.00954781	0.430939	0.354445	0.0099678
28	28	BERKUT/2/BERKUT / 35883 M500110	0.0101638	0.00932381	0.0101918	0.0104158	0.184124	0.0624948	0.0178636	0.0110038	0.0680106	0.383928	0.410024	0.409576	0.402884	0.00767185	0.00884782	0.00909982	0.00879182	0.0103038	0.0114518	0.00974381	0.0103038	0.00965981	0.00946381	0.0097998	0	0.00893182	0.00884782	0.0101638	0.00935181	0.0103318	0.0104158	0.00884782	0.00957581	0.00974381	0.00811984	0.0106678	0.0182276	0.00923982	0.0117318	0.00887582	0.371609	0.0131597	0.00968781	0.00887582	0.429875	0.355285	0.0105278
29	29	BERKUT/2/BERKUT / 35883 M500110	0.00912782	0.00772785	0.00792384	0.00943581	0.183816	0.0615148	0.0176116	0.0107518	0.0669187	0.383004	0.408876	0.40882	0.402352	0.00764385	0.00736385	0.00817584	0.00781184	0.00893182	0.00957581	0.00876382	0.00949181	0.00778384	0.00747585	0.00898782	0.00893182	0	0.00904382	0.00968781	0.00971581	0.00890382	0.0104998	0.00747585	0.00781184	0.00921182	0.00697186	0.0099118	0.0176396	0.00971581	0.0106958	0.00963181	0.370517	0.0119558	0.00853983	0.00795184	0.430463	0.355369	0.0099398
30	30	BERKUT/2/BERKUT / 35883 M500110	0.00898782	0.00887582	0.00935181	0.00811984	0.184124	0.0622708	0.0178636	0.00932381	0.0684026	0.383984	0.409128	0.40952	0.402716	0.00727985	0.00767185	0.00758785	0.00867983	0.0101358	0.0113398	0.00890382	0.0101918	0.00842783	0.00918382	0.00890382	0.00884782	0.00904382	0	0.00893182	0.00912782	0.00954781	0.00912782	0.00918382	0.00912782	0.00884782	0.00744785	0.00898782	0.0182836	0.0099678	0.0108358	0.00848383	0.371217	0.0119278	0.00895982	0.00820384	0.429763	0.355453	0.0100798
33	33	BERKUT/2/BERKUT / 35883 M500110	0.0103598	0.0099118	0.0103878	0.0104438	0.185496	0.0620748	0.0159317	0.0108078	0.0697186	0.384292	0.409268	0.409436	0.402856	0.00921182	0.00965981	0.0099118	0.00781184	0.00921182	0.0109198	0.0105558	0.0113398	0.00918382	0.0098278	0.00949181	0.0101638	0.00968781	0.00893182	0	0.0109478	0.0109198	0.0107238	0.0103318	0.0098838	0.0100518	0.00893182	0.0105278	0.0170237	0.00904382	0.0127677	0.0103598	0.371693	0.0125717	0.0099398	0.00963181	0.430127	0.354977	0.00831583
34	34	BERKUT/2/BERKUT / 35883 M500110	0.00848383	0.00837183	0.00873583	0.0106398	0.184292	0.0635027	0.0188156	0.00848383	0.0664427	0.382584	0.4084	0.408624	0.40294	0.00789584	0.00907182	0.00898782	0.00918382	0.0100798	0.0116198	0.00688786	0.00755985	0.00758785	0.00867983	0.00811984	0.00935181	0.00971581	0.00912782	0.0109478	0	0.00764385	0.00750385	0.00699986	0.00873583	0.00817584	0.00862383	0.0102758	0.0172757	0.0101918	0.00881982	0.00674787	0.370713	0.0116478	0.00772785	0.00971581	0.430379	0.354669	0.0109758
35	35	BERKUT/2/BERKUT / 35883 M500110	0.00901582	0.00811984	0.00764385	0.0111718	0.184992	0.0626907	0.0182836	0.00873583	0.0664147	0.38278	0.408708	0.408708	0.40252	0.00870783	0.00881982	0.00879182	0.00904382	0.00949181	0.0106958	0.00669187	0.00753185	0.00783984	0.00758785	0.00820384	0.0103318	0.00890382	0.00954781	0.0109198	0.00764385	0	0.00881982	0.00680386	0.00781184	0.00809184	0.00898782	0.0109758	0.0174157	0.0104998	0.00867983	0.00783984	0.370405	0.0116758	0.00713986	0.00890382	0.430183	0.355033	0.0106678
36	36	BERKUT/2/BERKUT / 35883 M500110	0.00825983	0.00971581	0.0104158	0.0106958	0.185076	0.0641187	0.0188156	0.00809184	0.0675626	0.383592	0.409576	0.409576	0.403892	0.00895982	0.0100238	0.00971581	0.0099678	0.0112558	0.0126277	0.00834383	0.00890382	0.00881982	0.0099118	0.00856783	0.0104158	0.0104998	0.00912782	0.0107238	0.00750385	0.00881982	0	0.00895982	0.0097998	0.00929581	0.0101918	0.0108358	0.0183956	0.0104158	0.0098278	0.00680386	0.371497	0.0117598	0.00918382	0.0103878	0.431275	0.355341	0.0118718
37	37	BERKUT/2/BERKUT / 35883 M500110	0.00786784	0.00624388	0.00666387	0.00940781	0.184404	0.0613748	0.0173597	0.00881982	0.0667227	0.382304	0.408288	0.407896	0.401876	0.00750385	0.00739185	0.00781184	0.00761585	0.00862383	0.0104438	0.00671987	0.00772785	0.00652387	0.00604788	0.00705586	0.00884782	0.00747585	0.00918382	0.0103318	0.00699986	0.00680386	0.00895982	0	0.00638387	0.00677586	0.00783984	0.0101638	0.0172197	0.00929581	0.00848383	0.00781184	0.369537	0.0106958	0.00576788	0.00831583	0.430211	0.353829	0.00963181
38	38	BERKUT/2/BERKUT / 35883 M500110	0.00848383	0.00674787	0.00677586	0.0101358	0.184572	0.0612068	0.0166877	0.00971581	0.0671147	0.382584	0.40868	0.408456	0.401932	0.00862383	0.00795184	0.00809184	0.00800784	0.00856783	0.00971581	0.00800784	0.00806384	0.00663587	0.00615988	0.00851183	0.00957581	0.00781184	0.00912782	0.0098838	0.00873583	0.00781184	0.0097998	0.00638387	0	0.00694386	0.00806384	0.0106118	0.0170517	0.00951981	0.00932381	0.00898782	0.370153	0.0114798	0.00660787	0.00797984	0.430155	0.354333	0.00940781
39	39	BERKUT/2/BERKUT / 35883 M500110	0.00786784	0.00674787	0.00755985	0.00923982	0.184236	0.0621588	0.0173597	0.00876382	0.0668347	0.38264	0.408064	0.408288	0.401932	0.00806384	0.00851183	0.00758785	0.00845583	0.00918382	0.0105558	0.00783984	0.00783984	0.00652387	0.00699986	0.00643987	0.00974381	0.00921182	0.00884782	0.0100518	0.00817584	0.00809184	0.00929581	0.00677586	0.00694386	0	0.00851183	0.0102758	0.0164917	0.0103038	0.00915582	0.00842783	0.370545	0.0099678	0.00627187	0.00909982	0.430491	0.354557	0.00974381
40	40	BERKUT/2/BERKUT / 35883 M500110	0.00937981	0.00741985	0.00767185	0.00839983	0.183956	0.0617108	0.0170797	0.00965981	0.0669467	0.383816	0.409912	0.409856	0.403444	0.00705586	0.00683186	0.00736385	0.00727985	0.00907182	0.0098838	0.00873583	0.00901582	0.00786784	0.00806384	0.00862383	0.00811984	0.00697186	0.00744785	0.00893182	0.00862383	0.00898782	0.0101918	0.00783984	0.00806384	0.00851183	0	0.00932381	0.0174997	0.00935181	0.0105558	0.00926781	0.371049	0.0119278	0.00851183	0.00764385	0.430771	0.355229	0.00923982
42	41	BERKUT/2/BERKUT / 35883 M500110	0.0103038	0.0100238	0.0110038	0.0097718	0.185216	0.0629147	0.0187876	0.0110318	0.0687666	0.383676	0.408372	0.408652	0.402296	0.00809184	0.00960381	0.0097998	0.0098278	0.0110038	0.0125997	0.0108358	0.0112278	0.00968781	0.0107798	0.0103878	0.0106678	0.0099118	0.00898782	0.0105278	0.0102758	0.0109758	0.0108358	0.0101638	0.0106118	0.0102758	0.00932381	0	0.0180876	0.0111718	0.0114238	0.0103598	0.372085	0.0130197	0.0104438	0.00974381	0.430799	0.356265	0.0112278
43	42	BERKUT/2/BERKUT / 35883 M500110	0.0176956	0.0170237	0.0176676	0.0177796	0.187232	0.0689626	0.0231555	0.0176396	0.0727985	0.384404	0.407812	0.408092	0.401904	0.0179476	0.0172757	0.0160717	0.0174437	0.0164357	0.0162397	0.0166597	0.0163237	0.0167997	0.0172757	0.0169957	0.0182276	0.0176396	0.0182836	0.0170237	0.0172757	0.0174157	0.0183956	0.0172197	0.0170517	0.0164917	0.0174997	0.0180876	0	0.0184516	0.0184236	0.0177516	0.371525	0.0190116	0.0170517	0.0173597	0.431023	0.354697	0.0164917
45	43	BERKUT/2/BERKUT / 35883 M500110	0.0104438	0.0103318	0.0105278	0.0103598	0.184908	0.0615428	0.0171917	0.0111718	0.0692426	0.383816	0.4098	0.409688	0.403332	0.00879182	0.00907182	0.0101638	0.00811984	0.00901582	0.0110038	0.0100798	0.0110878	0.00960381	0.0101918	0.0097998	0.00923982	0.00971581	0.0099678	0.00904382	0.0101918	0.0104998	0.0104158	0.00929581	0.00951981	0.0103038	0.00935181	0.0111718	0.0184516	0	0.0126277	0.00954781	0.372113	0.0136077	0.00974381	0.00954781	0.429371	0.354949	0.00879182
46	44	BERKUT/2/BERKUT / 35883 M500110	0.0101918	0.00946381	0.0102198	0.0115078	0.185496	0.0631947	0.0191236	0.00974381	0.0679826	0.382948	0.409044	0.409324	0.403416	0.0099398	0.0104998	0.0101358	0.0106118	0.0112838	0.0129357	0.00887582	0.00904382	0.0097998	0.0100518	0.0101078	0.0117318	0.0106958	0.0108358	0.0127677	0.00881982	0.00867983	0.0098278	0.00848383	0.00932381	0.00915582	0.0105558	0.0114238	0.0184236	0.0126277	0	0.00968781	0.371133	0.0130757	0.00965981	0.0110318	0.430687	0.355257	0.0121238
48	45	BERKUT/2/BERKUT / 35883 M500110	0.00778384	0.00923982	0.00960381	0.0102198	0.1846	0.0635867	0.0188436	0.00867983	0.0663027	0.38334	0.40966	0.409604	0.403864	0.00831583	0.00921182	0.00923982	0.00949181	0.0109478	0.0116478	0.00697186	0.00825983	0.00800784	0.00932381	0.00842783	0.00887582	0.00963181	0.00848383	0.0103598	0.00674787	0.00783984	0.00680386	0.00781184	0.00898782	0.00842783	0.00926781	0.0103598	0.0177516	0.00954781	0.00968781	0	0.371357	0.0111158	0.00842783	0.00946381	0.430575	0.355033	0.0116758
49	46	BERKUT/2/BERKUT / 35883 M500110	0.370013	0.369957	0.370321	0.370881	0.360353	0.369761	0.370601	0.371133	0.37914	0.358057	0.433039	0.432759	0.430267	0.370993	0.370713	0.370461	0.370769	0.371161	0.371077	0.370433	0.370657	0.369677	0.369985	0.370601	0.371609	0.370517	0.371217	0.371693	0.370713	0.370405	0.371497	0.369537	0.370153	0.370545	0.371049	0.372085	0.371525	0.372113	0.371133	0.371357	0	0.370209	0.369649	0.370573	0.430659	0.0404592	0.371273
50	47	BERKUT/2/BERKUT / 35883 M500110	0.0107798	0.0110038	0.0114798	0.0118718	0.184628	0.0654627	0.0199356	0.0108918	0.0699706	0.38208	0.408792	0.409016	0.402828	0.0114798	0.0118718	0.0110598	0.0127677	0.0129357	0.0140277	0.0109758	0.0113118	0.0099958	0.0110878	0.00951981	0.0131597	0.0119558	0.0119278	0.0125717	0.0116478	0.0116758	0.0117598	0.0106958	0.0114798	0.0099678	0.0119278	0.0130197	0.0190116	0.0136077	0.0130757	0.0111158	0.370209	0	0.0106398	0.0124598	0.430155	0.354333	0.0134957
51	48	BERKUT/2/BERKUT / 35883 M500110	0.00792384	0.00635587	0.00677586	0.0104158	0.1839	0.0617668	0.0172477	0.00898782	0.0669467	0.382136	0.408288	0.408232	0.40154	0.00806384	0.00817584	0.00831583	0.00851183	0.00907182	0.0101638	0.00739185	0.00772785	0.00607588	0.00649587	0.00677586	0.00968781	0.00853983	0.00895982	0.0099398	0.00772785	0.00713986	0.00918382	0.00576788	0.00660787	0.00627187	0.00851183	0.0104438	0.0170517	0.00974381	0.00965981	0.00842783	0.369649	0.0106398	0	0.00859583	0.430323	0.354277	0.00974381
52	49	BERKUT/2/BERKUT / 35883 M500110	0.00923982	0.00800784	0.00809184	0.00921182	0.184208	0.0621868	0.0176676	0.0100798	0.0680946	0.382836	0.409436	0.408876	0.402576	0.00825983	0.00669187	0.00744785	0.00786784	0.00904382	0.00963181	0.00876382	0.00904382	0.00817584	0.00803584	0.00954781	0.00887582	0.00795184	0.00820384	0.00963181	0.00971581	0.00890382	0.0103878	0.00831583	0.00797984	0.00909982	0.00764385	0.00974381	0.0173597	0.00954781	0.0110318	0.00946381	0.370573	0.0124598	0.00859583	0	0.429791	0.354809	0.00943581
54	51	BERKUT/2/BERKUT / 35883 M500110	0.429791	0.430911	0.430379	0.429539	0.337981	0.433907	0.430939	0.430183	0.419824	0.28271	0.527929	0.528713	0.525605	0.429595	0.430211	0.429455	0.429987	0.430435	0.429903	0.430267	0.430435	0.429847	0.430435	0.430939	0.429875	0.430463	0.429763	0.430127	0.430379	0.430183	0.431275	0.430211	0.430155	0.430491	0.430771	0.430799	0.431023	0.429371	0.430687	0.430575	0.430659	0.430155	0.430323	0.429791	0	0.431359	0.430547
55	52	BERKUT/2/BERKUT / 35883 M500110	0.354529	0.354305	0.355061	0.354781	0.349237	0.355957	0.354165	0.354977	0.367633	0.358085	0.431387	0.431331	0.428055	0.354893	0.355005	0.354473	0.354669	0.354501	0.354641	0.354949	0.354669	0.353913	0.354781	0.354445	0.355285	0.355369	0.355453	0.354977	0.354669	0.355033	0.355341	0.353829	0.354333	0.354557	0.355229	0.356265	0.354697	0.354949	0.355257	0.355033	0.0404592	0.354333	0.354277	0.354809	0.431359	0	0.354557
57	54	BERKUT/2/BERKUT / 35883 M500110	0.0111158	0.00915582	0.0101918	0.0103598	0.184796	0.0611508	0.0160157	0.0114518	0.0691306	0.383704	0.408904	0.409072	0.402268	0.0100238	0.00867983	0.00926781	0.00789584	0.00761585	0.0097718	0.0108078	0.0109198	0.00926781	0.00963181	0.0099678	0.0105278	0.0099398	0.0100798	0.00831583	0.0109758	0.0106678	0.0118718	0.00963181	0.00940781	0.00974381	0.00923982	0.0112278	0.0164917	0.00879182	0.0121238	0.0116758	0.371273	0.0134957	0.00974381	0.00943581	0.430547	0.354557	0
58	55	BERKUT/2/BERKUT / 35883 M500110	0.00845583	0.00750385	0.00753185	0.0104998	0.18432	0.0630827	0.0177796	0.00890382	0.0661907	0.382668	0.40882	0.408596	0.402464	0.00792384	0.00837183	0.00856783	0.00865183	0.00926781	0.0110878	0.00663587	0.00708386	0.00711186	0.00691586	0.00781184	0.00960381	0.00856783	0.00926781	0.0103598	0.00702786	0.00677586	0.00831583	0.00641187	0.00725185	0.00747585	0.00825983	0.0105278	0.0173597	0.0099958	0.00918382	0.00783984	0.370629	0.0110038	0.00702786	0.00806384	0.430575	0.354865	0.0105558
59	56	BERKUT/2/BERKUT / 35883 M500110	0.00837183	0.0099398	0.0103598	0.0106398	0.184628	0.0643427	0.0196556	0.00825983	0.0678426	0.383816	0.409464	0.409688	0.403668	0.00951981	0.0100798	0.0098278	0.0103598	0.0115358	0.0121798	0.00867983	0.00918382	0.00943581	0.0108078	0.00867983	0.0109758	0.0109478	0.00912782	0.0104998	0.00823184	0.00949181	0.00806384	0.00912782	0.0100238	0.00895982	0.00963181	0.0108358	0.0173877	0.0115918	0.0104998	0.00809184	0.371609	0.0115918	0.00946381	0.0103878	0.430435	0.355453	0.0118718
60	57	SOKOLL/2/SOKOLL / 35883 M500110	0.381352	0.3818	0.381828	0.381436	0.363237	0.378972	0.380988	0.381352	0.370881	0.382444	0.442027	0.442643	0.438975	0.381996	0.38166	0.381184	0.381772	0.38194	0.38236	0.381324	0.38138	0.38124	0.381604	0.3811	0.381716	0.382136	0.381884	0.38208	0.380988	0.381576	0.382164	0.381268	0.381604	0.381492	0.381716	0.381016	0.381464	0.382668	0.382024	0.3818	0.393588	0.382556	0.38138	0.381744	0.466415	0.387008	0.38194
61	58	SOKOLL/2/SOKOLL / 35883 M500110	0.386168	0.385328	0.385132	0.38614	0.366709	0.385076	0.384628	0.386448	0.3762	0.371525	0.452275	0.452107	0.448439	0.385916	0.385804	0.385216	0.385468	0.385412	0.385832	0.385748	0.38558	0.385104	0.384852	0.385524	0.386196	0.385664	0.386644	0.386504	0.385972	0.385552	0.387092	0.385244	0.38502	0.385356	0.385972	0.385328	0.386	0.3867	0.386112	0.386896	0.381604	0.386924	0.384964	0.38572	0.472183	0.375304	0.385636
62	59	SOKOLL/2/SOKOLL / 35883 M500110	0.381688	0.381352	0.381268	0.381772	0.362285	0.378412	0.380148	0.381968	0.372337	0.380428	0.445555	0.446115	0.442951	0.381604	0.381604	0.381072	0.381548	0.381604	0.382024	0.381604	0.381548	0.381128	0.381436	0.381044	0.381884	0.381912	0.38222	0.381912	0.380876	0.3818	0.382556	0.38082	0.381044	0.381324	0.381604	0.381072	0.381744	0.382612	0.381744	0.382248	0.392132	0.382444	0.3811	0.382192	0.465631	0.385496	0.381492
63	60	SOKOLL/2/SOKOLL / 35883 M500110	0.378776	0.378496	0.3783	0.378972	0.360325	0.375948	0.377796	0.379504	0.368361	0.380092	0.441803	0.441579	0.437967	0.378692	0.378412	0.37816	0.378412	0.378748	0.378888	0.378692	0.378468	0.378216	0.377908	0.378188	0.379028	0.37872	0.379588	0.379672	0.378468	0.37844	0.379868	0.377796	0.378132	0.378524	0.378636	0.37816	0.379	0.37942	0.379504	0.37928	0.3923	0.379924	0.377796	0.378216	0.464287	0.386448	0.37886
64	61	SOKOLL/2/SOKOLL / 35883 M500110	0.381968	0.381688	0.381828	0.381324	0.362341	0.378412	0.380316	0.38208	0.372673	0.381828	0.442139	0.442251	0.439143	0.38194	0.381604	0.381128	0.381716	0.381324	0.381912	0.382108	0.381716	0.381576	0.381716	0.382052	0.381772	0.38152	0.382164	0.382248	0.382164	0.38208	0.383172	0.38138	0.38138	0.381772	0.381604	0.380904	0.38208	0.382724	0.381968	0.38264	0.394092	0.382892	0.381828	0.381576	0.465967	0.38824	0.38138
65	62	SOKOLL/2/SOKOLL / 35883 M500110	0.4028	0.403808	0.404172	0.402492	0.372309	0.4021	0.403556	0.403472	0.406832	0.387932	0.321742	0.322022	0.320202	0.403164	0.403612	0.402184	0.40378	0.403164	0.40364	0.402828	0.403164	0.402912	0.403892	0.402716	0.403836	0.403472	0.402772	0.403192	0.403332	0.403696	0.40322	0.40322	0.403388	0.402716	0.403388	0.402744	0.402128	0.404228	0.403528	0.403192	0.377124	0.402436	0.40322	0.403864	0.487526	0.374129	0.403668
66	63	SOKOLL/2/SOKOLL / 35888 M 500132	0.378804	0.378412	0.378552	0.37844	0.357609	0.375808	0.376816	0.378524	0.368837	0.377432	0.444407	0.445135	0.441299	0.379	0.378272	0.377404	0.37844	0.37816	0.378132	0.378552	0.378104	0.378244	0.378608	0.378384	0.378944	0.378636	0.379168	0.37914	0.378832	0.378972	0.379952	0.37872	0.378608	0.378272	0.378608	0.377852	0.37802	0.379672	0.379084	0.37942	0.392384	0.379728	0.378552	0.37802	0.463979	0.385636	0.378048
67	64	SOKOLL/2/SOKOLL / 35888 M 500132	0.373373	0.373149	0.373625	0.373009	0.353689	0.369817	0.371161	0.373989	0.363573	0.373681	0.433319	0.433599	0.429707	0.373401	0.373009	0.372645	0.372617	0.372281	0.372925	0.373401	0.373401	0.372757	0.372953	0.373233	0.373401	0.372757	0.373793	0.373205	0.373233	0.373709	0.374745	0.373345	0.373177	0.373289	0.373121	0.372533	0.372869	0.373345	0.374045	0.374157	0.385608	0.374465	0.373289	0.373149	0.456755	0.378804	0.372561
68	65	SOKOLL/2/SOKOLL / 35888 M 500132	0.381296	0.381072	0.381156	0.381044	0.363181	0.381044	0.379252	0.381856	0.371833	0.369061	0.440907	0.441299	0.437911	0.381436	0.381156	0.380568	0.38082	0.380708	0.380736	0.381436	0.381212	0.380736	0.381044	0.380708	0.381436	0.380736	0.381492	0.381016	0.381044	0.381968	0.382444	0.381212	0.3811	0.3811	0.3811	0.380064	0.380512	0.381604	0.381576	0.38208	0.379252	0.381996	0.381156	0.381408	0.466919	0.371553	0.380316
69	66	SOKOLL/2/SOKOLL / 35888 M 500132	0.375416	0.374689	0.375276	0.374997	0.356517	0.371077	0.373037	0.375752	0.366065	0.375444	0.433571	0.434299	0.430575	0.374885	0.374941	0.374689	0.374269	0.374269	0.374745	0.375332	0.374829	0.374521	0.374773	0.374997	0.374997	0.375136	0.375388	0.374633	0.374997	0.375808	0.376284	0.374941	0.374661	0.374885	0.37522	0.374353	0.374577	0.374885	0.375584	0.375864	0.388212	0.376564	0.374773	0.375248	0.459303	0.380792	0.374213
70	67	SOKOLL/2/SOKOLL / 35888 M 500132	0.381212	0.380428	0.380344	0.380736	0.361809	0.380904	0.379952	0.381324	0.370629	0.366289	0.442447	0.442839	0.439787	0.381296	0.380792	0.380596	0.380904	0.380792	0.3811	0.380568	0.380624	0.380316	0.380512	0.380848	0.382024	0.38082	0.381744	0.381996	0.381072	0.38082	0.382584	0.380568	0.380568	0.380792	0.381072	0.38026	0.380764	0.382584	0.381044	0.381828	0.377376	0.38208	0.380792	0.380876	0.466163	0.371301	0.381184
71	68	SOKOLL/2/SOKOLL / 35888 M 500132	0.369481	0.370041	0.370517	0.370069	0.351085	0.367717	0.369173	0.369817	0.360241	0.370461	0.434915	0.435643	0.432143	0.369845	0.370349	0.369929	0.370069	0.370405	0.370993	0.370125	0.369453	0.369873	0.370237	0.369509	0.370069	0.370545	0.370125	0.370713	0.368949	0.370153	0.370237	0.370013	0.369957	0.370069	0.370181	0.368921	0.370489	0.370573	0.370153	0.369929	0.38698	0.371077	0.369845	0.370265	0.455103	0.380008	0.370181
72	69	SOKOLL/2/SOKOLL / 35888 M 500132	0.390732	0.390564	0.39048	0.390704	0.369817	0.39048	0.38964	0.390452	0.380428	0.374409	0.453927	0.454095	0.450595	0.39104	0.390872	0.390004	0.390424	0.390592	0.391236	0.390816	0.390256	0.389892	0.390536	0.389976	0.390984	0.391236	0.39104	0.391012	0.389864	0.390676	0.391264	0.39048	0.390648	0.390312	0.390592	0.390228	0.390228	0.391824	0.390844	0.390844	0.382864	0.391712	0.390312	0.390956	0.475346	0.376172	0.39048
73	70	SOKOLL/2/SOKOLL / 35888 M 500132	0.376928	0.376872	0.377124	0.3769	0.357693	0.374829	0.375892	0.377208	0.368025	0.376844	0.444099	0.444715	0.440935	0.377236	0.377012	0.376536	0.377348	0.377236	0.377376	0.377404	0.377012	0.376536	0.377404	0.376452	0.377796	0.377544	0.377684	0.37732	0.377068	0.37788	0.378524	0.376732	0.377348	0.376676	0.377124	0.376312	0.377208	0.3783	0.378216	0.378048	0.391516	0.377852	0.376564	0.377376	0.462327	0.385608	0.377236
74	71	SOKOLL/2/SOKOLL / 35888 M 500132	0.379616	0.379392	0.379588	0.37942	0.359317	0.37662	0.37774	0.379336	0.368921	0.377516	0.444155	0.444603	0.441215	0.379812	0.379644	0.379	0.379812	0.379588	0.37956	0.379532	0.379028	0.378888	0.379756	0.37886	0.38054	0.380008	0.380316	0.37984	0.379532	0.379672	0.380764	0.37914	0.37942	0.378972	0.379532	0.379	0.379056	0.380708	0.380064	0.380512	0.392244	0.379812	0.379308	0.379896	0.462103	0.38572	0.37942
75	72	SOKOLL/2/SOKOLL / 35888 M 500132	0.367297	0.367465	0.368109	0.367885	0.358309	0.367997	0.368613	0.368361	0.378104	0.358421	0.435139	0.435195	0.431863	0.368501	0.368613	0.368137	0.368445	0.368837	0.368641	0.367885	0.367773	0.367353	0.367773	0.368277	0.369341	0.368137	0.369061	0.369593	0.368109	0.368361	0.369005	0.366989	0.368165	0.367941	0.368613	0.369817	0.369593	0.369453	0.368697	0.368921	0.0187316	0.367717	0.367661	0.368529	0.431191	0.0383592	0.368837
76	73	SOKOLL/2/SOKOLL / 35888 M 500132	0.381268	0.381044	0.381464	0.38096	0.362593	0.378496	0.379952	0.381772	0.371525	0.382304	0.443063	0.443791	0.439787	0.381072	0.380904	0.380372	0.38124	0.381352	0.381772	0.381464	0.381128	0.381044	0.38096	0.38124	0.381296	0.38138	0.381408	0.381772	0.381016	0.381828	0.382192	0.381128	0.381016	0.381296	0.381072	0.380204	0.381212	0.381968	0.382052	0.381884	0.393224	0.382528	0.38124	0.381212	0.465547	0.387148	0.381464
77	74	SOKOLL/2/SOKOLL / 35888 M 500132	0.379504	0.379504	0.379644	0.379252	0.358869	0.37662	0.3783	0.379896	0.369705	0.378692	0.442699	0.443259	0.439143	0.379308	0.379252	0.378944	0.37942	0.379308	0.380064	0.379868	0.3797	0.379336	0.379812	0.379308	0.38026	0.37984	0.379644	0.380288	0.379924	0.379784	0.381044	0.379532	0.379756	0.379196	0.3797	0.378608	0.37956	0.380708	0.380176	0.38096	0.392636	0.380652	0.379532	0.379224	0.463055	0.385944	0.379588
78	75	SOKOLL/2/SOKOLL / 35888 M 500132	0.371889	0.371777	0.371917	0.371637	0.352261	0.368501	0.370685	0.372561	0.362481	0.371357	0.434747	0.434691	0.431303	0.371861	0.371581	0.371273	0.371805	0.371749	0.372281	0.371861	0.371637	0.371441	0.371749	0.371917	0.372029	0.371609	0.372533	0.372505	0.371693	0.372393	0.372925	0.371581	0.371693	0.372253	0.371917	0.371497	0.372225	0.372813	0.372617	0.372729	0.386196	0.373261	0.371861	0.371833	0.458239	0.379056	0.372029
79	76	SOKOLL/2/SOKOLL / 35888 M 500132	0.387792	0.386896	0.387484	0.387036	0.365197	0.386924	0.385412	0.387568	0.377768	0.370741	0.453563	0.454123	0.450175	0.387372	0.386868	0.386336	0.386476	0.386196	0.386616	0.387428	0.387316	0.386784	0.386812	0.38698	0.387428	0.386952	0.387764	0.387176	0.387484	0.38768	0.388884	0.387204	0.38726	0.386812	0.387036	0.386336	0.386616	0.387708	0.38796	0.388184	0.381324	0.388492	0.386812	0.387176	0.469943	0.374465	0.3867
80	77	SOKOLL/2/SOKOLL / 35888 M 500132	0.357525	0.357021	0.357049	0.356881	0.332465	0.358281	0.354921	0.358029	0.363293	0.360577	0.340753	0.341089	0.338205	0.357273	0.357273	0.356573	0.356769	0.355873	0.356293	0.357217	0.356769	0.356965	0.357161	0.357273	0.357665	0.356909	0.358057	0.357525	0.357553	0.357525	0.358225	0.356881	0.357161	0.356825	0.357497	0.356965	0.356237	0.357441	0.357301	0.358197	0.348761	0.357777	0.357329	0.357525	0.468683	0.340333	0.356545
81	78	SOKOLL/2/SOKOLL / 35888 M 500132	0.384712	0.383872	0.384012	0.384236	0.363125	0.383452	0.382668	0.384992	0.374801	0.367157	0.445443	0.445611	0.442391	0.384292	0.384348	0.383368	0.383956	0.38306	0.383816	0.38446	0.384404	0.383536	0.38418	0.38418	0.38446	0.384264	0.384796	0.38404	0.384516	0.384264	0.385468	0.384236	0.3839	0.38446	0.384236	0.383088	0.38404	0.384628	0.384712	0.385216	0.377348	0.385468	0.384012	0.383984	0.466639	0.371105	0.38306
82	79	SOKOLL/2/SOKOLL / 35888 M 500132	0.3804	0.380512	0.380596	0.380652	0.361501	0.380988	0.38026	0.380624	0.370377	0.366317	0.442923	0.443707	0.440151	0.380372	0.380428	0.380456	0.380708	0.380988	0.381688	0.380652	0.380316	0.380288	0.380764	0.380092	0.381156	0.381464	0.380596	0.381408	0.380148	0.380848	0.381436	0.380596	0.380708	0.380316	0.380708	0.379448	0.380904	0.38166	0.381072	0.38096	0.377796	0.381324	0.380372	0.38068	0.466191	0.371609	0.380932
83	80	SOKOLL/2/SOKOLL / 35888 M 500132	0.39034	0.390228	0.390648	0.39048	0.372001	0.39104	0.389304	0.390396	0.380036	0.376536	0.452079	0.452695	0.449195	0.390872	0.390424	0.390172	0.390592	0.390648	0.390956	0.390368	0.389976	0.390228	0.390536	0.389808	0.390816	0.391124	0.39076	0.3909	0.390088	0.390396	0.390928	0.3902	0.390816	0.3902	0.390648	0.389724	0.39034	0.39132	0.390508	0.390732	0.385272	0.391264	0.39048	0.390956	0.474563	0.378244	0.39048
84	81	SOKOLL/2/SOKOLL / 35888 M 500132	0.368585	0.368193	0.368221	0.368557	0.351813	0.366317	0.367549	0.368753	0.358505	0.370573	0.432955	0.433011	0.429679	0.368669	0.368557	0.368137	0.368501	0.368501	0.368921	0.368445	0.368165	0.368025	0.368389	0.368333	0.369005	0.368809	0.369061	0.369145	0.368445	0.368641	0.369789	0.368333	0.367997	0.368557	0.368837	0.367857	0.368417	0.369341	0.369033	0.369033	0.38642	0.369453	0.368277	0.368529	0.456671	0.380064	0.368389
85	82	SOKOLL/2/SOKOLL / 35888 M 500132	0.388688	0.388352	0.388772	0.388548	0.369453	0.388492	0.387148	0.389136	0.379056	0.373877	0.454123	0.454403	0.451183	0.388492	0.388436	0.387904	0.388324	0.387988	0.388464	0.388716	0.388604	0.38796	0.388492	0.3881	0.388996	0.388912	0.389108	0.389024	0.388716	0.388912	0.389612	0.388268	0.388492	0.3881	0.38866	0.388072	0.3888	0.389612	0.389304	0.38964	0.382836	0.389388	0.388268	0.388912	0.474871	0.376536	0.388212
86	83	SOKOLL/2/SOKOLL / 35888 M 500132	0.389108	0.388548	0.388408	0.38936	0.369257	0.388968	0.38768	0.389556	0.379308	0.374073	0.453759	0.453871	0.450875	0.3888	0.388744	0.388548	0.388296	0.388744	0.389052	0.388856	0.388688	0.388324	0.388632	0.388688	0.388856	0.38894	0.389472	0.388884	0.3888	0.388716	0.390032	0.388184	0.38824	0.388744	0.389024	0.388492	0.389276	0.389416	0.389556	0.389276	0.381968	0.390032	0.38824	0.38866	0.473499	0.375836	0.388688
87	84	SOKOLL/2/SOKOLL / 35888 M 500132	0.38922	0.388156	0.388184	0.388744	0.368081	0.388464	0.387288	0.389612	0.378916	0.373065	0.453871	0.453815	0.450371	0.388688	0.388128	0.388044	0.388688	0.388128	0.388716	0.388576	0.388632	0.388044	0.388016	0.388576	0.388912	0.38838	0.389416	0.389332	0.38852	0.388492	0.3902	0.387736	0.387848	0.388464	0.388464	0.387988	0.388604	0.389248	0.389164	0.389388	0.382472	0.389976	0.38796	0.388324	0.472659	0.37606	0.38824
89	86	SOKOLL/2/SOKOLL / 35888 M 500132	0.383284	0.383172	0.383872	0.383032	0.361641	0.381352	0.381744	0.38334	0.373653	0.366681	0.447151	0.447431	0.443819	0.383536	0.382808	0.382388	0.383256	0.383312	0.38362	0.383872	0.383592	0.38306	0.383592	0.383424	0.38404	0.383508	0.383872	0.3839	0.383928	0.38446	0.384936	0.383704	0.383816	0.3832	0.383536	0.382556	0.382668	0.38488	0.38418	0.384516	0.375248	0.384264	0.383592	0.38334	0.466499	0.367997	0.383592
90	87	SOKOLL/2/SOKOLL / 35888 M 500132	0.378384	0.377712	0.37802	0.377628	0.356685	0.374885	0.376788	0.378496	0.368137	0.375612	0.440515	0.440739	0.437183	0.378132	0.377572	0.376984	0.377516	0.37774	0.377992	0.378188	0.377908	0.377544	0.377572	0.37802	0.378748	0.377992	0.3783	0.378272	0.378524	0.378384	0.379924	0.377964	0.377516	0.377908	0.377684	0.377208	0.378104	0.378636	0.378664	0.379	0.387316	0.379252	0.377964	0.377488	0.461263	0.381072	0.377628
91	88	SOKOLL/2/SOKOLL / 35888 M 500132	0.39146	0.390508	0.39104	0.390816	0.370209	0.390368	0.38936	0.391236	0.381044	0.374465	0.453871	0.453927	0.450651	0.390704	0.390536	0.39034	0.390088	0.390256	0.390508	0.390816	0.390704	0.390172	0.39048	0.390368	0.39076	0.390732	0.391768	0.390956	0.39104	0.39146	0.392328	0.390592	0.390704	0.39076	0.390872	0.389724	0.390396	0.39104	0.391348	0.391796	0.381912	0.392104	0.390648	0.390508	0.474955	0.375052	0.3902
92	89	SOKOLL/2/SOKOLL / 35888 M 500132	0.385552	0.384712	0.384964	0.38502	0.364021	0.384348	0.38362	0.386056	0.375192	0.368277	0.444491	0.444883	0.441383	0.385244	0.384908	0.38488	0.384572	0.384516	0.384768	0.385524	0.385244	0.3846	0.384852	0.384964	0.3853	0.384768	0.385804	0.385328	0.38502	0.385608	0.386644	0.38502	0.38474	0.3853	0.385076	0.3846	0.384488	0.385188	0.38572	0.386112	0.377012	0.386532	0.384964	0.385216	0.467703	0.370041	0.384628
93	90	SOKOLL/2/SOKOLL / 35888 M 500132	0.384376	0.383816	0.384628	0.383844	0.363629	0.380596	0.382164	0.384376	0.374577	0.382892	0.441859	0.442195	0.438639	0.384348	0.384068	0.3832	0.383396	0.383172	0.383592	0.384516	0.384068	0.383648	0.3839	0.384236	0.38474	0.384208	0.384572	0.384264	0.384292	0.384544	0.385188	0.384236	0.384068	0.383732	0.384236	0.38348	0.38264	0.384628	0.384544	0.385272	0.394204	0.385412	0.384348	0.384152	0.467143	0.386784	0.383396
94	91	SOKOLL/2/SOKOLL / 35888 M 500132	0.38348	0.38348	0.383844	0.383732	0.363517	0.381212	0.383004	0.383424	0.373345	0.382164	0.441355	0.442083	0.438471	0.383788	0.384012	0.383424	0.383732	0.3839	0.384432	0.383284	0.383284	0.38348	0.383676	0.383396	0.384012	0.384096	0.384292	0.3846	0.382892	0.383648	0.384516	0.383284	0.383508	0.383564	0.383844	0.382864	0.384096	0.384964	0.383872	0.38376	0.392356	0.384964	0.38362	0.384152	0.466695	0.386224	0.384292
95	92	SOKOLL/2/SOKOLL / 35888 M 500132	0.377488	0.377712	0.378076	0.377852	0.358141	0.377516	0.376844	0.377544	0.367745	0.3783	0.442139	0.442531	0.439087	0.377516	0.377516	0.37704	0.377404	0.37802	0.378384	0.377404	0.377292	0.377264	0.377796	0.377124	0.377964	0.37816	0.378076	0.378328	0.377124	0.377656	0.378244	0.377236	0.377852	0.377516	0.377852	0.376928	0.377768	0.378076	0.37788	0.377712	0.393532	0.378916	0.377684	0.377544	0.463279	0.38684	0.377796
96	93	SOKOLL/2/SOKOLL / 35888 M 500132	0.384544	0.384544	0.384684	0.384236	0.365029	0.382276	0.383172	0.384432	0.374409	0.383452	0.442363	0.442979	0.439367	0.385132	0.384684	0.383872	0.384684	0.384908	0.384936	0.384628	0.384292	0.384432	0.384796	0.38446	0.385244	0.385104	0.385188	0.38544	0.38474	0.38488	0.385524	0.384516	0.384404	0.384628	0.384852	0.383872	0.38404	0.385916	0.384712	0.385272	0.393028	0.385244	0.38446	0.384656	0.468039	0.387232	0.384964
97	94	SOKOLL/2/SOKOLL / 35888 M 500132	0.371301	0.370853	0.371217	0.370545	0.351337	0.368417	0.370657	0.371525	0.361949	0.369985	0.435951	0.436567	0.432843	0.371273	0.371161	0.370349	0.371497	0.371553	0.371861	0.371441	0.370993	0.370349	0.371385	0.370937	0.372057	0.371749	0.371497	0.371413	0.371329	0.371861	0.372449	0.370881	0.371217	0.370937	0.371217	0.370237	0.371021	0.372561	0.372141	0.372085	0.385832	0.371945	0.370881	0.371413	0.455131	0.379756	0.371161
98	95	SOKOLL/2/SOKOLL / 35888 M 500132	0.37718	0.376732	0.37648	0.37704	0.358113	0.374073	0.37648	0.37746	0.368333	0.37816	0.442839	0.443175	0.439451	0.377152	0.376368	0.376508	0.37704	0.377208	0.377572	0.377096	0.377208	0.376452	0.376592	0.376872	0.377432	0.37718	0.377768	0.377516	0.377376	0.377516	0.378552	0.376592	0.376872	0.37676	0.37704	0.376676	0.377628	0.378048	0.378076	0.378076	0.391264	0.378104	0.376816	0.376844	0.463251	0.385132	0.377152
99	96	SOKOLL/2/SOKOLL / 35888 M 500132	0.275458	0.274619	0.274759	0.274703	0.300854	0.291446	0.275822	0.275514	0.293546	0.377684	0.408372	0.408484	0.40308	0.275486	0.274423	0.273835	0.274703	0.274311	0.275178	0.274759	0.27515	0.274339	0.274591	0.275206	0.275374	0.275066	0.275486	0.276354	0.275206	0.275178	0.276438	0.274703	0.274647	0.274871	0.275374	0.274843	0.275514	0.276326	0.275794	0.27585	0.388156	0.276662	0.274759	0.274955	0.455271	0.37956	0.274871
100	97	SOKOLL/2/SOKOLL / 35888 M 500132	0.380876	0.38082	0.381128	0.380456	0.360913	0.377992	0.37956	0.380876	0.371749	0.379952	0.443175	0.443623	0.439899	0.381072	0.380904	0.380036	0.381072	0.381184	0.380932	0.381128	0.380736	0.380988	0.381184	0.381184	0.381184	0.381156	0.381128	0.381436	0.381464	0.3811	0.38208	0.381072	0.38068	0.380904	0.380904	0.380036	0.380372	0.381912	0.381492	0.381884	0.395128	0.381744	0.381072	0.38082	0.464315	0.388884	0.38124
101	98	SOKOLL/2/SOKOLL / 35888 M 500132	0.3916	0.391096	0.391124	0.390732	0.371077	0.391292	0.390452	0.391824	0.381464	0.375388	0.452275	0.452835	0.449279	0.39174	0.391012	0.390368	0.391628	0.391236	0.391656	0.391516	0.39118	0.39104	0.391348	0.391292	0.391852	0.391376	0.391908	0.392048	0.39174	0.391824	0.392972	0.39118	0.391236	0.391236	0.391012	0.390592	0.391376	0.392188	0.391432	0.392328	0.384516	0.3923	0.391516	0.391208	0.47543	0.378384	0.39118
102	99	SOKOLL/2/SOKOLL / 35888 M 500132	0.381716	0.380652	0.380904	0.380792	0.360241	0.381016	0.380288	0.381772	0.371189	0.364721	0.444127	0.444015	0.440739	0.381352	0.380568	0.38082	0.38096	0.38068	0.381268	0.381296	0.381072	0.380708	0.380848	0.381184	0.38152	0.381044	0.381744	0.381996	0.38124	0.381268	0.382976	0.380848	0.380792	0.381128	0.38096	0.380484	0.3811	0.382192	0.38194	0.38222	0.375528	0.382528	0.381184	0.380708	0.465211	0.369509	0.380736
103	100	SOKOLL/2/SOKOLL / 35888 M 500132	0.371245	0.371301	0.371497	0.371161	0.353129	0.368977	0.370321	0.371525	0.361949	0.372841	0.433543	0.434047	0.430435	0.371273	0.371161	0.370517	0.371385	0.371217	0.371749	0.371161	0.371049	0.370797	0.371161	0.371385	0.371777	0.371469	0.371497	0.371973	0.370993	0.371469	0.372281	0.371273	0.371217	0.371385	0.371329	0.370405	0.371413	0.372337	0.371861	0.371693	0.387288	0.372281	0.371161	0.371189	0.457427	0.381212	0.371553
104	101	SOKOLL/2/SOKOLL / 35888 M 500132	0.385356	0.384516	0.384656	0.384376	0.364497	0.385104	0.38404	0.38502	0.375332	0.368921	0.443903	0.444071	0.440683	0.385272	0.384096	0.384292	0.384992	0.385048	0.384852	0.385048	0.384712	0.38474	0.384544	0.38488	0.38544	0.384628	0.385384	0.386028	0.385104	0.3853	0.38656	0.384824	0.384544	0.384544	0.384488	0.38418	0.384236	0.386224	0.385524	0.385916	0.377824	0.385832	0.3846	0.384516	0.469075	0.372253	0.384712
105	102	SOKOLL/2/SOKOLL / 35888 M 500132	0.384992	0.384096	0.384404	0.384404	0.366093	0.384292	0.383788	0.384712	0.374969	0.370069	0.443091	0.443427	0.439927	0.385132	0.384236	0.38404	0.384852	0.38474	0.38488	0.38502	0.38474	0.384208	0.384516	0.38474	0.385244	0.384768	0.385132	0.385384	0.384964	0.384936	0.386084	0.384684	0.38446	0.384628	0.384572	0.383984	0.38432	0.386364	0.38516	0.385832	0.380148	0.385412	0.384684	0.384768	0.468655	0.374073	0.384516
106	103	SOKOLL/2/SOKOLL / 35888 M 500132	0.390704	0.390424	0.3909	0.39034	0.369621	0.391068	0.389948	0.391208	0.38096	0.374269	0.453563	0.453955	0.450287	0.390788	0.390564	0.390256	0.39034	0.3909	0.391096	0.39118	0.390732	0.390312	0.390844	0.390788	0.391068	0.391208	0.39118	0.390984	0.390732	0.391432	0.391796	0.390452	0.390732	0.390508	0.390844	0.390144	0.390648	0.39118	0.391488	0.39132	0.3811	0.392188	0.390788	0.390704	0.473975	0.375248	0.390732
107	104	SOKOLL/2/SOKOLL / 35888 M 500132	0.368473	0.368361	0.368613	0.368669	0.351141	0.365981	0.367717	0.369033	0.358057	0.370573	0.432003	0.432451	0.428951	0.368781	0.368725	0.368249	0.368389	0.368669	0.369089	0.368501	0.368053	0.368081	0.368837	0.368445	0.368893	0.368977	0.368893	0.369369	0.367717	0.368697	0.369453	0.368389	0.368725	0.368277	0.368669	0.367577	0.368697	0.369341	0.369033	0.368921	0.38642	0.369733	0.368445	0.368641	0.454767	0.380344	0.368837
108	105	SOKOLL/2/SOKOLL / 35879 M C18643	0.38222	0.38194	0.382584	0.382304	0.360745	0.379896	0.380848	0.382332	0.372029	0.379504	0.444463	0.445023	0.441467	0.38264	0.38236	0.381772	0.38236	0.38208	0.382388	0.382528	0.382192	0.381772	0.382416	0.381856	0.3832	0.38278	0.383088	0.383004	0.38208	0.382948	0.383536	0.382192	0.382472	0.382304	0.382696	0.38194	0.381492	0.383536	0.38306	0.383172	0.390312	0.383088	0.382304	0.382836	0.465435	0.383676	0.382304
109	106	2-49/CUNNINGHAM//KENNEDY/4/2-49/CUNNINGHAM//KENNEDY/3/35880 M C18644	0.382332	0.383172	0.38292	0.38376	0.373065	0.378272	0.383312	0.382892	0.39062	0.413328	0.379056	0.379784	0.377796	0.38236	0.382808	0.382892	0.383144	0.383032	0.38306	0.38292	0.382472	0.38222	0.382248	0.382304	0.382752	0.38278	0.383032	0.383452	0.381688	0.38278	0.382472	0.382584	0.382248	0.382864	0.383088	0.382276	0.384012	0.383032	0.382948	0.383284	0.353017	0.382192	0.382696	0.382892	0.50413	0.351477	0.383424
110	107	2-49/CUNNINGHAM//KENNEDY/4/2-49/CUNNINGHAM//KENNEDY/3/35883 M500110	0.396752	0.39636	0.3965	0.396276	0.366989	0.393476	0.396332	0.397032	0.389584	0.343245	0.432675	0.432899	0.431191	0.396444	0.397116	0.396248	0.396836	0.396612	0.39664	0.396612	0.396612	0.395408	0.396948	0.39622	0.397508	0.396696	0.39678	0.397144	0.397004	0.396472	0.397116	0.39594	0.3965	0.396332	0.396556	0.396136	0.396808	0.397284	0.396752	0.397256	0.353605	0.396668	0.39622	0.39636	0.441439	0.350049	0.396724
111	108	2-49/CUNNINGHAM//KENNEDY/4/2-49/CUNNINGHAM//KENNEDY/3/35883 M500110	0.396024	0.395912	0.395884	0.395716	0.366485	0.392636	0.396052	0.396808	0.389192	0.342853	0.431443	0.431387	0.429959	0.395604	0.39594	0.395632	0.396052	0.396108	0.39636	0.396052	0.39594	0.39468	0.395884	0.396108	0.3965	0.395688	0.396108	0.396696	0.396108	0.395968	0.396612	0.394988	0.39538	0.396164	0.39566	0.395576	0.396976	0.3965	0.395912	0.396584	0.352653	0.396276	0.395548	0.395296	0.441551	0.348985	0.395884
112	109	T.DICOCCONP194625/AE.SQUARROSA(372)/2/3*PASTOR /4/T.DICOCCONP194625/AE.SQUARROSA(372)/2/3*PASTOR /3/ 35883 M500110	0.301806	0.302198	0.30189	0.302562	0.319418	0.30665	0.303346	0.303038	0.312614	0.363769	0.408176	0.408232	0.40462	0.302338	0.302786	0.301974	0.302618	0.301946	0.303542	0.302002	0.301834	0.301806	0.302226	0.30189	0.302226	0.302086	0.302898	0.303038	0.301554	0.30231	0.302954	0.30161	0.301946	0.302618	0.30273	0.30231	0.303822	0.302898	0.302814	0.302702	0.366009	0.302282	0.301554	0.302142	0.454179	0.358477	0.302786
113	110	T.DICOCCONP194625/AE.SQUARROSA(372)/2/3*PASTOR /4/T.DICOCCONP194625/AE.SQUARROSA(372)/2/3*PASTOR /3/ 35883 M500110	0.302478	0.30231	0.301834	0.303066	0.319978	0.307098	0.303458	0.303318	0.313062	0.364497	0.408792	0.409072	0.404788	0.302842	0.302618	0.302254	0.302674	0.30245	0.30343	0.302618	0.302506	0.301974	0.302394	0.30245	0.30301	0.302366	0.303682	0.303598	0.302618	0.302366	0.303906	0.301722	0.30217	0.302786	0.303066	0.30259	0.30427	0.303906	0.303318	0.303374	0.365841	0.302506	0.301386	0.301918	0.454571	0.359093	0.30301
114	111	T.DICOCCONP194625/AE.SQUARROSA(372)/2/3*PASTOR /4/T.DICOCCONP194625/AE.SQUARROSA(372)/2/3*PASTOR /3/ 35883 M500110	0.302282	0.301834	0.301414	0.302366	0.319502	0.30679	0.30315	0.303234	0.312922	0.363965	0.408764	0.408596	0.404816	0.302478	0.302422	0.301554	0.302422	0.301582	0.303178	0.302366	0.302198	0.30189	0.30147	0.301974	0.302534	0.301778	0.30287	0.302674	0.302422	0.301946	0.303598	0.301638	0.301246	0.302422	0.302366	0.302562	0.304186	0.303206	0.30301	0.30329	0.366373	0.302366	0.30119	0.302002	0.454039	0.359345	0.30259
115	112	T.DICOCCONP194625/AE.SQUARROSA(372)/2/3*PASTOR /4/T.DICOCCONP194625/AE.SQUARROSA(372)/2/3*PASTOR /3/ 35883 M500110	0.402744	0.403024	0.403276	0.403052	0.371973	0.40182	0.40378	0.403696	0.406272	0.387316	0.322078	0.321854	0.319866	0.403052	0.40322	0.402296	0.403444	0.40294	0.40336	0.402492	0.402324	0.402408	0.402828	0.402716	0.4035	0.402856	0.40294	0.40364	0.402268	0.40308	0.402996	0.402324	0.402492	0.402604	0.402772	0.4028	0.402912	0.404004	0.403248	0.403024	0.377348	0.402604	0.402548	0.403192	0.487806	0.374745	0.403668
116	113	T.DICOCCONP194625/AE.SQUARROSA(372)/2/3*PASTOR /4/T.DICOCCONP194625/AE.SQUARROSA(372)/2/3*PASTOR /3/ 35883 M500110	0.30385	0.303626	0.303318	0.304214	0.32079	0.308078	0.305334	0.304802	0.314098	0.364245	0.408596	0.40882	0.404648	0.304214	0.303822	0.303458	0.304326	0.303486	0.304914	0.303598	0.303766	0.303626	0.30315	0.303822	0.304046	0.30357	0.304662	0.305026	0.303374	0.30357	0.304886	0.302926	0.303094	0.303934	0.304494	0.303962	0.305194	0.305054	0.304522	0.304746	0.366261	0.303934	0.30287	0.303458	0.454431	0.359569	0.303878
117	114	T.DICOCCONP194625/AE.SQUARROSA(372)/2/3*PASTOR /4/T.DICOCCONP194625/AE.SQUARROSA(372)/2/3*PASTOR /3/ 35883 M500110	0.303458	0.303122	0.302814	0.303262	0.31995	0.308078	0.304494	0.304354	0.313426	0.365589	0.408596	0.408372	0.404032	0.30427	0.303038	0.303234	0.303934	0.30315	0.304242	0.30343	0.303206	0.30329	0.30259	0.30315	0.303486	0.30329	0.30371	0.304634	0.303318	0.303458	0.30455	0.303038	0.302758	0.303486	0.303654	0.30357	0.304242	0.304886	0.30413	0.304074	0.366597	0.303262	0.30259	0.303066	0.454991	0.359681	0.303486
118	115	WAXWING*2/KIRITATI /3/WAXWING*2/KIRITATI /2/ 35888 M 500132	0.378496	0.379952	0.379588	0.378916	0.348117	0.379868	0.37914	0.379	0.384544	0.374101	0.320678	0.321126	0.317962	0.378972	0.380148	0.37844	0.379588	0.378972	0.37956	0.379252	0.378636	0.379112	0.380204	0.379084	0.379868	0.379448	0.378916	0.37984	0.378244	0.379336	0.379084	0.37886	0.378916	0.379084	0.379476	0.378832	0.378552	0.379924	0.379224	0.378776	0.368221	0.378412	0.37914	0.379672	0.477558	0.363713	0.379812
120	117	WAXWING*2/KIRITATI /3/WAXWING*2/KIRITATI /2/ 35888 M 500132	0.401652	0.402548	0.40308	0.402352	0.371273	0.401064	0.402744	0.402324	0.405964	0.386224	0.319922	0.32009	0.317654	0.402576	0.403136	0.40154	0.40308	0.40224	0.402604	0.402072	0.40168	0.401988	0.403192	0.401904	0.40336	0.40294	0.40252	0.403276	0.40168	0.402604	0.402352	0.402184	0.402128	0.40196	0.402912	0.402156	0.400812	0.403472	0.402044	0.402492	0.375752	0.4014	0.402072	0.403052	0.487274	0.373261	0.403192
121	118	WAXWING*2/KIRITATI /3/WAXWING*2/KIRITATI /2/ 35888 M 500132	0.403248	0.403584	0.40378	0.403668	0.372645	0.401484	0.404396	0.404256	0.406888	0.388156	0.322806	0.321966	0.320538	0.402996	0.403724	0.402912	0.403612	0.403276	0.403864	0.402884	0.403108	0.402744	0.403276	0.40322	0.403948	0.40308	0.403668	0.403752	0.40266	0.40336	0.403388	0.402716	0.403108	0.403612	0.40322	0.403304	0.403472	0.403444	0.40392	0.403304	0.377796	0.403332	0.40322	0.403584	0.487974	0.375304	0.404228
122	119	WAXWING*2/KIRITATI /3/WAXWING*2/KIRITATI /2/ 35888 M 500132	0.402884	0.403612	0.403696	0.40252	0.372001	0.401512	0.403472	0.403724	0.407364	0.387848	0.322498	0.32261	0.320174	0.40364	0.4042	0.402884	0.403976	0.402408	0.403444	0.40308	0.402688	0.40294	0.403584	0.40336	0.404592	0.403556	0.403416	0.404284	0.403136	0.403556	0.403864	0.402968	0.402968	0.402856	0.403752	0.403444	0.402604	0.404144	0.403276	0.403668	0.377992	0.402744	0.403248	0.40378	0.487666	0.374997	0.403976
123	120	WAXWING*2/KIRITATI /3/WAXWING*2/KIRITATI /2/ 35888 M 500132	0.402968	0.403304	0.40378	0.402996	0.372309	0.402044	0.403836	0.40364	0.407	0.387596	0.321798	0.322078	0.319586	0.403388	0.403948	0.402688	0.403836	0.402884	0.403416	0.403052	0.402604	0.402632	0.403276	0.403108	0.40434	0.403192	0.403332	0.403696	0.402884	0.40336	0.403444	0.40322	0.402996	0.403276	0.403332	0.403416	0.402576	0.404172	0.403584	0.403416	0.377572	0.402828	0.403052	0.403528	0.488142	0.375024	0.403892
124	121	WAXWING*2/KIRITATI /3/WAXWING*2/KIRITATI /2/ 35888 M 500132	0.40266	0.402772	0.403416	0.402632	0.371609	0.401232	0.403472	0.403444	0.406412	0.387568	0.322498	0.322218	0.320342	0.402464	0.402968	0.402268	0.403192	0.402576	0.403052	0.402688	0.402408	0.402324	0.40308	0.402688	0.403416	0.402492	0.402744	0.403332	0.402632	0.40294	0.403024	0.402352	0.402576	0.402856	0.40252	0.402604	0.40238	0.403024	0.403332	0.40294	0.377488	0.402352	0.402576	0.40294	0.487834	0.374325	0.403136
125	122	WAXWING*2/KIRITATI /3/WAXWING*2/KIRITATI /2/ 35888 M 500132	0.403472	0.403136	0.403724	0.4035	0.372925	0.401596	0.403892	0.403976	0.407168	0.388436	0.32247	0.32219	0.319922	0.403164	0.403612	0.40252	0.403724	0.402996	0.40364	0.403108	0.403108	0.402576	0.403276	0.403108	0.403948	0.403192	0.403164	0.403976	0.403052	0.403584	0.4035	0.40294	0.40266	0.403276	0.403052	0.403472	0.40308	0.403948	0.403976	0.403752	0.377348	0.403164	0.403052	0.40364	0.488478	0.375248	0.403556
126	123	WAXWING*2/KIRITATI /3/WAXWING*2/KIRITATI /2/ 35888 M 500132	0.402912	0.403024	0.403276	0.402996	0.371413	0.401596	0.403668	0.403528	0.406776	0.387708	0.322974	0.322302	0.320202	0.40266	0.403332	0.402128	0.403332	0.402828	0.40364	0.402548	0.402716	0.402352	0.402996	0.402604	0.4035	0.402912	0.402828	0.40336	0.402212	0.403024	0.403332	0.40238	0.402212	0.40294	0.402884	0.402576	0.402632	0.403556	0.403192	0.403024	0.377068	0.402268	0.402716	0.40336	0.487022	0.374241	0.403556
127	124	WAXWING*2/KIRITATI /3/WAXWING*2/KIRITATI /2/ 35888 M 500132	0.403416	0.40364	0.40378	0.40322	0.372141	0.401764	0.40406	0.403528	0.406552	0.387652	0.322414	0.322302	0.320258	0.403052	0.403276	0.4028	0.403836	0.403332	0.403416	0.402996	0.402884	0.402968	0.403556	0.403108	0.403948	0.40336	0.40322	0.403808	0.402772	0.403416	0.403276	0.40294	0.402996	0.403108	0.403052	0.402968	0.402464	0.404004	0.403864	0.403472	0.377796	0.402996	0.40322	0.403528	0.487974	0.374689	0.403892
128	125	WAXWING*2/KIRITATI /3/WAXWING*2/KIRITATI /2/ 35888 M 500132	0.403388	0.4035	0.403808	0.403808	0.372729	0.401624	0.403864	0.404452	0.406804	0.387792	0.322162	0.321434	0.319894	0.403696	0.40364	0.40294	0.403864	0.403136	0.40378	0.403192	0.403024	0.403108	0.403416	0.40336	0.4042	0.403164	0.40336	0.404116	0.403304	0.403332	0.40364	0.402912	0.403024	0.40308	0.403416	0.40378	0.403444	0.404312	0.403948	0.403724	0.377712	0.40336	0.403136	0.4035	0.488506	0.37522	0.403976
129	126	WAXWING*2/KIRITATI /3/WAXWING*2/KIRITATI /2/ 35888 M 500132	0.40182	0.402716	0.403472	0.402184	0.372449	0.40168	0.402856	0.402436	0.406076	0.387736	0.320538	0.320986	0.318886	0.402912	0.40336	0.401764	0.403584	0.402576	0.402996	0.402296	0.401792	0.402212	0.403192	0.402352	0.403864	0.402884	0.40252	0.40322	0.402072	0.402828	0.402688	0.40252	0.402968	0.402016	0.403024	0.402268	0.401484	0.40392	0.402492	0.402884	0.377432	0.40196	0.402632	0.403276	0.488114	0.374885	0.403248
130	127	WAXWING*2/KIRITATI /3/WAXWING*2/KIRITATI /2/ 35888 M 500132	0.4021	0.402828	0.40336	0.402184	0.371553	0.40112	0.40308	0.402436	0.405908	0.386224	0.321154	0.321378	0.31911	0.402856	0.403136	0.401876	0.403248	0.402408	0.40266	0.402128	0.401904	0.4021	0.40336	0.402128	0.403752	0.402772	0.402856	0.403108	0.401792	0.402828	0.402464	0.40252	0.402688	0.402072	0.402688	0.402492	0.40126	0.403416	0.402324	0.40266	0.376424	0.402072	0.402352	0.403444	0.487274	0.373653	0.403024
131	128	WAXWING*2/KIRITATI /3/WAXWING*2/KIRITATI /2/ 35888 M 500132	0.378888	0.380064	0.380092	0.379476	0.320286	0.379812	0.378972	0.379896	0.381968	0.313174	0.356069	0.356517	0.352569	0.379756	0.380092	0.378888	0.380036	0.3797	0.37984	0.37914	0.379084	0.378888	0.38026	0.379308	0.379924	0.38012	0.379644	0.380008	0.37914	0.38012	0.379252	0.379252	0.379644	0.37942	0.379924	0.379504	0.378832	0.380036	0.379392	0.379392	0.366429	0.378916	0.379252	0.379784	0.433599	0.363321	0.380036
132	129	WAXWING*2/KIRITATI /3/WAXWING*2/KIRITATI /2/ 35888 M 500132	0.402156	0.403052	0.403192	0.402464	0.371777	0.401568	0.403528	0.40266	0.405796	0.386952	0.322162	0.321938	0.320062	0.402744	0.403416	0.401876	0.403472	0.402688	0.403108	0.402408	0.40196	0.402212	0.40336	0.402072	0.40364	0.402884	0.402856	0.403108	0.40196	0.402884	0.402744	0.402352	0.402632	0.402296	0.403024	0.402492	0.401596	0.403528	0.402828	0.402716	0.377376	0.401904	0.40252	0.402884	0.487498	0.374493	0.40336
133	130	WAXWING*2/KIRITATI /3/WAXWING*2/KIRITATI /2/ 35888 M 500132	0.403248	0.403696	0.404004	0.403668	0.372141	0.401484	0.40434	0.404256	0.406496	0.387876	0.322582	0.321966	0.320202	0.40322	0.403724	0.4028	0.403892	0.403332	0.403864	0.403052	0.40294	0.402912	0.403388	0.403388	0.404116	0.403248	0.403612	0.404256	0.402828	0.403528	0.403332	0.40266	0.403108	0.403612	0.403388	0.403584	0.403304	0.403836	0.403808	0.403472	0.37746	0.403388	0.403444	0.40364	0.487974	0.375136	0.403948
134	131	WAXWING*2/KIRITATI /3/WAXWING*2/KIRITATI /2/ 35888 M 500132	0.403024	0.40308	0.403668	0.403164	0.371861	0.40154	0.4035	0.403472	0.407224	0.387316	0.32191	0.321742	0.319866	0.40322	0.40406	0.402352	0.403556	0.402884	0.40336	0.40294	0.402716	0.402576	0.403388	0.402828	0.404004	0.403696	0.403052	0.403472	0.402996	0.403528	0.403444	0.402828	0.402548	0.402884	0.403556	0.403192	0.402632	0.40406	0.403248	0.403416	0.377068	0.402828	0.402772	0.403864	0.487918	0.374353	0.403724
135	132	WAXWING*2/KIRITATI /3/WAXWING*2/KIRITATI /2/ 35888 M 500132	0.402548	0.403164	0.403192	0.402576	0.372505	0.401008	0.403752	0.40322	0.406804	0.387288	0.321434	0.320986	0.318998	0.403304	0.403304	0.402268	0.403416	0.4028	0.403388	0.402912	0.402408	0.402492	0.403248	0.402744	0.404088	0.403052	0.403192	0.403892	0.402688	0.403164	0.403304	0.402632	0.4028	0.402688	0.403192	0.40294	0.402212	0.404088	0.40322	0.40322	0.376872	0.402464	0.402744	0.4035	0.488562	0.373989	0.403528
136	133	WAXWING*2/KIRITATI /3/WAXWING*2/KIRITATI /2/ 35888 M 500132	0.402912	0.403136	0.403276	0.403052	0.372421	0.401428	0.403276	0.403976	0.406832	0.387092	0.321686	0.321518	0.31981	0.40322	0.403444	0.40224	0.403612	0.402492	0.403304	0.402828	0.402604	0.402688	0.403164	0.402996	0.403948	0.4028	0.403276	0.40364	0.402772	0.403136	0.403444	0.402548	0.402548	0.402884	0.402996	0.403192	0.40252	0.403948	0.403248	0.403584	0.376788	0.402772	0.402772	0.403304	0.488086	0.374409	0.403332
137	134	WAXWING*2/KIRITATI /3/WAXWING*2/KIRITATI /2/ 35888 M 500132	0.403444	0.403836	0.4042	0.4028	0.373177	0.401848	0.403248	0.403724	0.407756	0.389136	0.321154	0.321546	0.31911	0.404256	0.403976	0.402996	0.403696	0.403024	0.403612	0.403304	0.40308	0.403556	0.404256	0.403528	0.404648	0.40406	0.403696	0.404116	0.403864	0.404004	0.40476	0.403472	0.403584	0.403192	0.404144	0.4035	0.402212	0.404032	0.403948	0.404228	0.376648	0.403584	0.403584	0.403948	0.49013	0.374157	0.403472
138	135	WAXWING*2/KIRITATI /3/WAXWING*2/KIRITATI /2/ 35888 M 500132	0.402912	0.403248	0.403556	0.403108	0.372029	0.401484	0.404116	0.403528	0.407056	0.38754	0.322694	0.322134	0.31981	0.402996	0.403556	0.40224	0.403612	0.402772	0.403472	0.402604	0.402884	0.402688	0.403332	0.403052	0.403948	0.403304	0.403276	0.403864	0.402772	0.403192	0.403332	0.402548	0.40294	0.403108	0.40322	0.403304	0.402912	0.403948	0.403472	0.403304	0.37718	0.402772	0.402884	0.403304	0.48775	0.374689	0.403724
139	136	WAXWING*2/KIRITATI /3/WAXWING*2/KIRITATI /2/ 35888 M 500132	0.40322	0.40322	0.403528	0.403528	0.371945	0.401512	0.40392	0.403556	0.406468	0.387456	0.322778	0.322274	0.320286	0.403136	0.403304	0.402268	0.403416	0.402912	0.403444	0.40252	0.40252	0.40238	0.402856	0.40308	0.403808	0.402884	0.403192	0.40378	0.40252	0.402884	0.40308	0.402408	0.402744	0.403024	0.403024	0.403332	0.402604	0.404088	0.40322	0.403108	0.376984	0.402912	0.402688	0.403388	0.488226	0.374885	0.403696
140	137	WAXWING*2/KIRITATI /3/WAXWING*2/KIRITATI /2/ 35888 M 500132	0.402996	0.403724	0.404088	0.402632	0.372001	0.401512	0.40308	0.404228	0.407868	0.388912	0.321378	0.321882	0.319726	0.403248	0.4042	0.402828	0.403696	0.403192	0.403276	0.403584	0.403472	0.403108	0.404312	0.403752	0.404144	0.403444	0.40336	0.403388	0.40364	0.40406	0.403864	0.403584	0.403304	0.403696	0.40364	0.40266	0.401652	0.403752	0.40406	0.404004	0.379504	0.403136	0.403976	0.403948	0.487218	0.37606	0.403472
141	138	WAXWING*2/KIRITATI /3/WAXWING*2/KIRITATI /2/ 35888 M 500132	0.402856	0.403136	0.403444	0.40294	0.371805	0.40126	0.403276	0.403248	0.406272	0.387036	0.32191	0.321966	0.319642	0.402716	0.403164	0.402464	0.403332	0.402996	0.403416	0.402548	0.40238	0.40252	0.403332	0.402716	0.403668	0.402744	0.402996	0.40336	0.402548	0.403024	0.403052	0.402548	0.402828	0.402548	0.402996	0.402744	0.40196	0.403612	0.40336	0.4028	0.377516	0.402268	0.40266	0.403304	0.487974	0.374857	0.403668
142	139	WAXWING*2/KIRITATI /3/WAXWING*2/KIRITATI /2/ 35888 M 500132	0.402856	0.403248	0.403836	0.402996	0.372421	0.401932	0.40378	0.403808	0.406664	0.387092	0.32275	0.322694	0.320314	0.403164	0.404172	0.402576	0.403556	0.40322	0.403472	0.403052	0.402828	0.402632	0.40378	0.402772	0.40406	0.40336	0.403164	0.40364	0.402436	0.403472	0.403388	0.402884	0.402996	0.403052	0.4035	0.402912	0.402464	0.403948	0.403304	0.403416	0.377516	0.402492	0.403052	0.403752	0.487694	0.374857	0.40378
143	140	WAXWING*2/KIRITATI /3/WAXWING*2/KIRITATI /2/ 35888 M 500132	0.402576	0.403024	0.403332	0.403052	0.371805	0.401596	0.40322	0.402912	0.406272	0.387372	0.321854	0.321966	0.319978	0.40322	0.403668	0.402016	0.4035	0.40266	0.403024	0.40238	0.40238	0.402072	0.403444	0.402268	0.403668	0.403528	0.402884	0.403472	0.402324	0.402856	0.402716	0.402268	0.40238	0.402156	0.403108	0.402968	0.401624	0.403668	0.402856	0.402912	0.377572	0.40182	0.402436	0.403808	0.487246	0.374129	0.40322
144	141	WAXWING*2/KIRITATI /3/WAXWING*2/KIRITATI /2/ 35888 M 500132	0.402436	0.403276	0.40392	0.402856	0.372281	0.402072	0.403416	0.40322	0.406468	0.387232	0.32205	0.32261	0.320342	0.403416	0.404032	0.402492	0.403976	0.403304	0.403668	0.402744	0.402464	0.403052	0.403808	0.402632	0.404592	0.403444	0.403192	0.404228	0.402464	0.403388	0.402968	0.402912	0.403304	0.40252	0.40364	0.403108	0.40238	0.404368	0.403052	0.403276	0.377208	0.402016	0.402968	0.404116	0.487554	0.374437	0.403976
145	142	WAXWING*2/KIRITATI /3/WAXWING*2/KIRITATI /2/ 35888 M 500132	0.403024	0.403416	0.403556	0.403444	0.372253	0.40182	0.404228	0.403864	0.407	0.38754	0.321966	0.321574	0.320146	0.40322	0.403668	0.402632	0.40406	0.403276	0.403696	0.402548	0.402996	0.402744	0.402996	0.40322	0.403892	0.403248	0.40322	0.4042	0.402772	0.403472	0.403444	0.402604	0.40294	0.403332	0.40322	0.403416	0.403024	0.403612	0.403528	0.40336	0.377684	0.40294	0.403052	0.403304	0.488254	0.375416	0.403948
146	143	WAXWING*2/KIRITATI /3/WAXWING*2/KIRITATI /2/ 35888 M 500132	0.402968	0.403192	0.403556	0.40294	0.372029	0.40154	0.403332	0.403416	0.406664	0.387988	0.32219	0.322078	0.31981	0.402604	0.403612	0.402072	0.40322	0.40266	0.40336	0.40266	0.40266	0.402296	0.403276	0.402828	0.403444	0.402688	0.402716	0.403024	0.402548	0.402968	0.402996	0.40266	0.40238	0.403052	0.402772	0.402856	0.402352	0.403444	0.403416	0.403024	0.37746	0.402548	0.402884	0.40336	0.487246	0.374745	0.4035
147	144	WAXWING*2/KIRITATI /3/WAXWING*2/KIRITATI /2/ 35888 M 500132	0.368921	0.369145	0.368445	0.369061	0.355845	0.370405	0.369061	0.369705	0.386616	0.400196	0.246591	0.246199	0.244939	0.368949	0.369677	0.368473	0.369453	0.368725	0.369593	0.368333	0.368781	0.368641	0.368725	0.369117	0.370349	0.368529	0.369397	0.370097	0.369005	0.369145	0.370125	0.368165	0.368557	0.368725	0.369397	0.369201	0.369369	0.370293	0.369033	0.369593	0.368893	0.368165	0.368893	0.369201	0.490942	0.365841	0.370181
148	145	WAXWING*2/KIRITATI /3/WAXWING*2/KIRITATI /2/ 35888 M 500132	0.40322	0.403276	0.403304	0.403248	0.372449	0.401008	0.403752	0.403612	0.407028	0.387904	0.321826	0.321602	0.319558	0.403416	0.40336	0.402268	0.403584	0.402968	0.403332	0.403136	0.4028	0.402772	0.403192	0.403304	0.403976	0.40294	0.40308	0.403612	0.402912	0.40322	0.403584	0.402688	0.40252	0.403136	0.403024	0.403612	0.402716	0.403864	0.403612	0.403556	0.376872	0.403136	0.402912	0.403388	0.488002	0.374437	0.403304
149	146	WAXWING*2/KIRITATI /3/WAXWING*2/KIRITATI /2/ 35888 M 500132	0.402212	0.40294	0.403136	0.402352	0.371553	0.40084	0.403248	0.402604	0.406524	0.388016	0.321994	0.32233	0.320174	0.402408	0.402688	0.40154	0.402968	0.402408	0.402716	0.402352	0.402184	0.402156	0.4028	0.402408	0.403416	0.40238	0.402016	0.402772	0.402296	0.402548	0.402352	0.402576	0.402296	0.402464	0.402408	0.402884	0.401876	0.403024	0.402772	0.402604	0.376816	0.40196	0.40252	0.402828	0.487218	0.374381	0.403024
150	147	WAXWING*2/KIRITATI /3/WAXWING*2/KIRITATI /2/ 35888 M 500132	0.402828	0.40322	0.403752	0.402688	0.372449	0.401344	0.403752	0.4035	0.406748	0.387008	0.32093	0.320762	0.318326	0.403808	0.403864	0.40238	0.40392	0.402184	0.40322	0.402968	0.402408	0.402884	0.403304	0.403304	0.404368	0.403164	0.403416	0.403948	0.402912	0.40294	0.40364	0.40308	0.40308	0.402912	0.403752	0.403332	0.401932	0.404256	0.4035	0.403556	0.377264	0.402632	0.403136	0.40378	0.487498	0.374885	0.403472
151	148	WAXWING*2/KIRITATI /3/WAXWING*2/KIRITATI /2/ 35888 M 500132	0.403276	0.403108	0.40364	0.403528	0.372449	0.401736	0.403976	0.40406	0.406468	0.388072	0.322778	0.322386	0.320286	0.403416	0.403304	0.402884	0.403752	0.403024	0.403836	0.403024	0.402856	0.402884	0.403472	0.40336	0.403584	0.402884	0.403528	0.40406	0.402688	0.40322	0.403472	0.402632	0.403024	0.40336	0.403024	0.403612	0.403108	0.403976	0.403612	0.403668	0.376984	0.403416	0.402856	0.4035	0.488898	0.374605	0.40364
152	149	WAXWING*2/KIRITATI /3/WAXWING*2/KIRITATI /2/ 35888 M 500132	0.402044	0.40294	0.403696	0.402016	0.372393	0.401736	0.403024	0.40238	0.406356	0.388352	0.322498	0.32261	0.320174	0.403024	0.403472	0.401876	0.403472	0.402688	0.403444	0.402352	0.402184	0.40238	0.403248	0.402016	0.403864	0.403164	0.402408	0.403332	0.40224	0.402884	0.40252	0.402408	0.402968	0.40224	0.403136	0.402436	0.401428	0.404032	0.402492	0.402716	0.377712	0.401512	0.402744	0.403724	0.48817	0.374717	0.402968
153	150	WAXWING*2/KIRITATI /3/WAXWING*2/KIRITATI /2/ 35888 M 500132	0.40336	0.403304	0.403724	0.4035	0.373037	0.401372	0.403948	0.403696	0.406944	0.388604	0.322582	0.322134	0.32009	0.4035	0.403668	0.4028	0.403388	0.402772	0.403528	0.402772	0.402996	0.402856	0.40294	0.403164	0.403892	0.40308	0.403164	0.404032	0.40294	0.403304	0.403612	0.402996	0.402884	0.40294	0.403164	0.403304	0.402968	0.404284	0.403416	0.403528	0.377404	0.40322	0.40294	0.403416	0.488982	0.374801	0.403612
154	151	WAXWING*2/KIRITATI /3/WAXWING*2/KIRITATI /2/ 35888 M 500132	0.401344	0.402576	0.402828	0.401932	0.371413	0.400868	0.402716	0.402408	0.405376	0.386532	0.322078	0.32247	0.320034	0.402548	0.402716	0.401736	0.40294	0.402156	0.402464	0.401988	0.401764	0.402016	0.40294	0.401876	0.403388	0.402464	0.40238	0.403192	0.40182	0.40252	0.40238	0.402212	0.402436	0.4021	0.402604	0.402128	0.401288	0.403556	0.402296	0.402352	0.377236	0.401316	0.40238	0.402464	0.48775	0.374353	0.402828
155	152	WAXWING*2/KIRITATI /3/WAXWING*2/KIRITATI /2/ 35888 M 500132	0.40238	0.403724	0.403864	0.402856	0.371945	0.401904	0.403752	0.40266	0.406244	0.388072	0.32289	0.323114	0.321014	0.403248	0.40364	0.402548	0.403584	0.40364	0.403556	0.402856	0.402744	0.402884	0.403696	0.402464	0.403864	0.403668	0.402856	0.403164	0.402744	0.403388	0.402632	0.40308	0.4028	0.402744	0.403808	0.402996	0.401764	0.403584	0.403332	0.402604	0.3776	0.402464	0.40308	0.40378	0.48761	0.374437	0.403696
156	153	WAXWING*2/KIRITATI /3/WAXWING*2/KIRITATI /2/ 35888 M 500132	0.402156	0.40266	0.402968	0.402576	0.371497	0.40112	0.402912	0.402436	0.405852	0.386896	0.321994	0.321826	0.319838	0.402352	0.403248	0.401764	0.403024	0.402576	0.40294	0.402128	0.401736	0.402044	0.403024	0.401848	0.403416	0.402828	0.40252	0.403052	0.401848	0.402828	0.402408	0.402128	0.402296	0.40196	0.402744	0.40238	0.40154	0.403416	0.402324	0.40238	0.3776	0.401624	0.402296	0.403332	0.487554	0.374325	0.403192
157	154	WAXWING*2/KIRITATI /3/WAXWING*2/KIRITATI /2/ 35888 M 500132	0.403024	0.403752	0.403724	0.402996	0.372029	0.401596	0.403724	0.403808	0.406832	0.387484	0.321966	0.322078	0.319978	0.403892	0.404396	0.403024	0.40406	0.402772	0.403808	0.403388	0.402884	0.403248	0.403836	0.403108	0.4049	0.403864	0.403836	0.404368	0.403388	0.403808	0.403892	0.4035	0.403332	0.402772	0.404004	0.403752	0.4028	0.404396	0.403752	0.403976	0.377852	0.402716	0.403444	0.4042	0.488478	0.375304	0.404396
158	155	WAXWING*2/KIRITATI /3/WAXWING*2/KIRITATI /2/ 35888 M 500132	0.402464	0.403024	0.403276	0.402268	0.371861	0.401148	0.403444	0.403136	0.406496	0.387596	0.321462	0.321238	0.318802	0.403052	0.4035	0.402296	0.4035	0.402324	0.403304	0.40266	0.402604	0.402352	0.40294	0.40266	0.40406	0.403136	0.402828	0.40364	0.402828	0.40308	0.40322	0.402324	0.402548	0.40266	0.403388	0.402968	0.402296	0.403948	0.403248	0.403472	0.3769	0.402268	0.402548	0.403416	0.487862	0.374689	0.403164
159	156	WAXWING*2/KIRITATI /3/WAXWING*2/KIRITATI /2/ 35888 M 500132	0.403724	0.403668	0.403584	0.403864	0.372225	0.4014	0.40392	0.404228	0.406692	0.3874	0.322666	0.32177	0.32023	0.403416	0.403864	0.402716	0.403808	0.402968	0.403724	0.402856	0.403136	0.402828	0.403192	0.403472	0.404032	0.40322	0.40364	0.404004	0.402968	0.403388	0.403528	0.402688	0.402912	0.403416	0.403248	0.4035	0.403388	0.404256	0.403612	0.40378	0.377152	0.40336	0.403192	0.40378	0.488226	0.375052	0.403976
160	157	WAXWING*2/KIRITATI /3/WAXWING*2/KIRITATI /2/ 35888 M 500132	0.402688	0.402576	0.402996	0.402772	0.372085	0.400868	0.403444	0.403472	0.40672	0.387876	0.321686	0.321238	0.319418	0.402828	0.40294	0.402072	0.40322	0.402436	0.403192	0.402604	0.402548	0.402408	0.402436	0.402772	0.4035	0.40252	0.402772	0.403136	0.402604	0.403024	0.403108	0.402268	0.402212	0.402716	0.40238	0.4028	0.4028	0.4035	0.403248	0.403304	0.377404	0.402772	0.402492	0.40308	0.48859	0.375024	0.403108
161	158	WAXWING*2/KIRITATI /3/WAXWING*2/KIRITATI /2/ 35888 M 500132	0.402828	0.403052	0.403248	0.4028	0.372225	0.401568	0.403584	0.403388	0.406524	0.388128	0.321882	0.321714	0.319726	0.402688	0.403136	0.402212	0.40336	0.402744	0.403444	0.402352	0.402632	0.4021	0.40308	0.40252	0.403528	0.402716	0.402632	0.402996	0.402352	0.403052	0.403192	0.402408	0.402296	0.402968	0.402576	0.402492	0.402492	0.403248	0.403052	0.40266	0.377824	0.402688	0.402632	0.403276	0.488114	0.374885	0.403416
162	159	WAXWING*2/KIRITATI /3/WAXWING*2/KIRITATI /2/ 35888 M 500132	0.403024	0.40252	0.403388	0.403108	0.372701	0.401148	0.40378	0.403808	0.406552	0.387764	0.321966	0.321686	0.319586	0.402772	0.403052	0.402352	0.403444	0.402716	0.403696	0.402716	0.402436	0.402632	0.402828	0.403052	0.403668	0.402408	0.40294	0.403304	0.402828	0.40308	0.403164	0.40266	0.402268	0.403108	0.402716	0.4028	0.402688	0.403892	0.403248	0.403416	0.377236	0.402828	0.402828	0.403192	0.488198	0.374409	0.40322
163	160	WAXWING*2/KIRITATI /3/WAXWING*2/KIRITATI /2/ 35888 M 500132	0.403136	0.403192	0.403612	0.403164	0.371693	0.401316	0.40378	0.403976	0.406496	0.387596	0.321798	0.32163	0.31953	0.4035	0.403276	0.40252	0.403556	0.402604	0.403584	0.402772	0.402772	0.402968	0.403052	0.40322	0.404172	0.403136	0.403332	0.404144	0.402716	0.402856	0.403724	0.402436	0.402548	0.403108	0.403052	0.403696	0.402968	0.404172	0.403472	0.403696	0.376396	0.402996	0.40294	0.403304	0.488926	0.374521	0.403612
164	161	WAXWING*2/KIRITATI /3/WAXWING*2/KIRITATI /2/ 35888 M 500132	0.402408	0.402688	0.403332	0.40238	0.371525	0.401204	0.403052	0.402408	0.406048	0.387428	0.321798	0.321742	0.319754	0.402604	0.40294	0.40196	0.402884	0.402436	0.402856	0.402156	0.4021	0.40224	0.402772	0.402268	0.403276	0.402184	0.402492	0.403248	0.40238	0.402688	0.402436	0.40238	0.402716	0.402268	0.402436	0.402072	0.401736	0.403556	0.402744	0.4028	0.376956	0.4021	0.402548	0.403136	0.487974	0.374297	0.402996
165	162	WAXWING*2/KIRITATI /3/WAXWING*2/KIRITATI /2/ 35888 M 500132	0.403304	0.403192	0.4035	0.40294	0.372477	0.401036	0.403668	0.403864	0.406888	0.387652	0.321238	0.32051	0.318914	0.40322	0.403332	0.402632	0.40378	0.402772	0.403472	0.402996	0.402884	0.402632	0.40294	0.40322	0.403836	0.402744	0.40322	0.403864	0.402548	0.403192	0.403444	0.402436	0.40266	0.403052	0.403052	0.4028	0.40308	0.403724	0.403696	0.403528	0.376788	0.402884	0.402884	0.403248	0.489094	0.374465	0.403444
166	163	WAXWING*2/KIRITATI /3/WAXWING*2/KIRITATI /2/ 35888 M 500132	0.402072	0.40308	0.40322	0.40238	0.372197	0.401596	0.40294	0.402408	0.405936	0.387764	0.322358	0.322526	0.320314	0.403332	0.40322	0.401904	0.403724	0.402548	0.4028	0.402492	0.40182	0.402408	0.4035	0.402044	0.403892	0.402912	0.40294	0.403416	0.40238	0.4028	0.402492	0.402548	0.402716	0.402156	0.403108	0.4028	0.400896	0.403556	0.402464	0.402856	0.37746	0.402044	0.402492	0.403192	0.487974	0.374241	0.403164
167	164	WAXWING*2/KIRITATI /3/WAXWING*2/KIRITATI /2/ 35888 M 500132	0.401484	0.40294	0.403304	0.40224	0.372225	0.40168	0.403304	0.402212	0.405628	0.387456	0.322386	0.322498	0.320734	0.402352	0.403248	0.401764	0.403136	0.4028	0.402996	0.402184	0.402128	0.402324	0.403416	0.40168	0.403472	0.403164	0.402184	0.402884	0.40168	0.40294	0.401624	0.402296	0.402632	0.402016	0.403136	0.40238	0.40154	0.402912	0.402324	0.402156	0.377152	0.401624	0.402576	0.403388	0.48761	0.373485	0.402912
169	166	WAXWING*2/KIRITATI /3/WAXWING*2/KIRITATI /2/ 35888 M 500132	0.40308	0.40364	0.40378	0.4035	0.372365	0.402044	0.404172	0.404144	0.407	0.387708	0.32219	0.322246	0.320202	0.40322	0.403612	0.402912	0.403836	0.403052	0.404144	0.403108	0.402996	0.402688	0.403612	0.402772	0.404116	0.40336	0.403612	0.403416	0.40294	0.403472	0.403388	0.402716	0.40294	0.403164	0.403388	0.403192	0.40336	0.403892	0.403976	0.403416	0.377852	0.403052	0.40294	0.40364	0.48831	0.374913	0.403668
171	168	WAXWING*2/KIRITATI /3/WAXWING*2/KIRITATI /2/ 35888 M 500132	0.402576	0.402856	0.402772	0.402996	0.372085	0.401092	0.403668	0.40364	0.406048	0.387652	0.322862	0.321854	0.320314	0.402772	0.403052	0.402184	0.403332	0.402604	0.403248	0.402492	0.402268	0.402072	0.402604	0.40266	0.403668	0.402632	0.403052	0.403472	0.40238	0.402856	0.403164	0.401988	0.401988	0.402884	0.402772	0.403024	0.402856	0.403388	0.403136	0.4028	0.377348	0.402548	0.402268	0.402632	0.488142	0.374801	0.403388
172	169	WAXWING*2/KIRITATI /3/WAXWING*2/KIRITATI /2/ 35880 M C18644	0.351309	0.351925	0.352289	0.352009	0.321322	0.349769	0.351617	0.352261	0.360213	0.346577	0.379	0.379	0.37634	0.351673	0.352177	0.351925	0.352121	0.351729	0.352037	0.352513	0.351841	0.350861	0.352289	0.351673	0.352737	0.351701	0.352569	0.352821	0.352513	0.352037	0.352793	0.351897	0.351673	0.352065	0.352177	0.351701	0.353549	0.352513	0.352709	0.352709	0.336329	0.351673	0.351729	0.352205	0.450371	0.330981	0.352681
173	170	WAXWING*2/KIRITATI /3/WAXWING*2/KIRITATI /2/ 35880 M C18644	0.402576	0.402744	0.403108	0.40294	0.371805	0.401092	0.403164	0.403416	0.406104	0.387036	0.321742	0.321742	0.319754	0.40266	0.403332	0.40196	0.403164	0.402548	0.402968	0.40238	0.402324	0.40224	0.40294	0.40238	0.403668	0.402632	0.402884	0.403416	0.402268	0.402856	0.402716	0.402268	0.402212	0.402548	0.402828	0.402744	0.402576	0.4035	0.403136	0.4028	0.377292	0.402324	0.402436	0.40308	0.487414	0.374465	0.403276
174	171	WAXWING*2/KIRITATI /3/WAXWING*2/KIRITATI /2/ 35880 M C18644	0.402856	0.4028	0.403108	0.402772	0.372645	0.401428	0.4035	0.403696	0.406832	0.388268	0.322358	0.32191	0.319642	0.402884	0.403332	0.402128	0.403276	0.402548	0.40336	0.402828	0.402548	0.40252	0.403108	0.403052	0.4035	0.4028	0.402996	0.403248	0.402772	0.403192	0.403444	0.402492	0.402268	0.403164	0.402828	0.402912	0.402688	0.403444	0.403472	0.403248	0.377124	0.402604	0.402492	0.402968	0.487974	0.374913	0.402996
175	172	WAXWING*2/KIRITATI /3/WAXWING*2/KIRITATI /2/ 35880 M C18644	0.402632	0.40336	0.403612	0.40294	0.371805	0.401596	0.403836	0.40336	0.40616	0.38754	0.322246	0.322134	0.320034	0.402884	0.40322	0.40252	0.403444	0.402884	0.403304	0.402548	0.402324	0.402576	0.403276	0.402884	0.403836	0.4028	0.402884	0.40364	0.402604	0.403136	0.40294	0.402772	0.402772	0.40294	0.40322	0.402632	0.402352	0.403836	0.403024	0.402968	0.377516	0.402436	0.403052	0.40336	0.487918	0.374689	0.403556
176	173	WAXWING*2/KIRITATI /3/WAXWING*2/KIRITATI /2/ 35880 M C18644	0.403612	0.4035	0.403808	0.403752	0.372449	0.401848	0.4042	0.404284	0.406412	0.388184	0.323002	0.32233	0.320622	0.40308	0.403808	0.403108	0.40364	0.403304	0.403612	0.403024	0.403248	0.402884	0.40364	0.403136	0.40392	0.403108	0.403696	0.40378	0.402744	0.403332	0.403696	0.4028	0.402912	0.40336	0.403528	0.4035	0.402884	0.403472	0.403948	0.403388	0.377712	0.403192	0.403304	0.403612	0.488114	0.374997	0.4042
177	174	WAXWING*2/KIRITATI /3/WAXWING*2/KIRITATI /2/ 35880 M C18644	0.403528	0.403584	0.403556	0.403668	0.372085	0.401652	0.403948	0.4042	0.407112	0.387988	0.32247	0.321742	0.31953	0.403556	0.403612	0.402744	0.404004	0.403332	0.40392	0.402996	0.40322	0.402744	0.403276	0.403444	0.404004	0.403192	0.40322	0.403864	0.40322	0.40336	0.403724	0.402828	0.402716	0.403444	0.403388	0.403584	0.403136	0.404172	0.40392	0.403472	0.377292	0.4035	0.403108	0.403696	0.488142	0.374857	0.403836
178	175	WAXWING*2/KIRITATI /3/WAXWING*2/KIRITATI /2/ 35880 M C18644	0.402548	0.403444	0.403528	0.402744	0.371721	0.401344	0.40364	0.402996	0.406524	0.38768	0.322946	0.322946	0.320902	0.402408	0.403304	0.402324	0.40336	0.403248	0.403556	0.4028	0.402464	0.402828	0.403192	0.402352	0.403248	0.40294	0.402688	0.40294	0.4028	0.403276	0.402744	0.402912	0.403136	0.40252	0.402688	0.402548	0.401764	0.403192	0.40294	0.402716	0.377376	0.401904	0.402912	0.4035	0.486882	0.374549	0.403696
179	176	WAXWING*2/KIRITATI /3/WAXWING*2/KIRITATI /2/ 35880 M C18644	0.402184	0.402856	0.403388	0.402716	0.371917	0.401428	0.403332	0.4028	0.405712	0.386644	0.322134	0.322302	0.32037	0.402436	0.4035	0.401848	0.403052	0.402716	0.403136	0.402212	0.402212	0.40224	0.403164	0.40182	0.403388	0.403248	0.402604	0.403192	0.401764	0.4028	0.40238	0.40238	0.402548	0.402212	0.403108	0.402352	0.401624	0.403444	0.40252	0.402408	0.376956	0.401708	0.40238	0.403528	0.48719	0.373681	0.403164
180	177	WAXWING*2/KIRITATI /3/WAXWING*2/KIRITATI /2/ 35880 M C18644	0.402716	0.4035	0.403976	0.403024	0.372281	0.40168	0.40336	0.403108	0.406412	0.38768	0.321434	0.321546	0.319334	0.40364	0.403976	0.402436	0.403752	0.4028	0.403052	0.4028	0.40252	0.40266	0.403696	0.402688	0.404256	0.403836	0.40336	0.403444	0.402576	0.40322	0.403248	0.402912	0.402856	0.40252	0.403584	0.403164	0.401596	0.4042	0.402996	0.403332	0.376872	0.40224	0.402744	0.403836	0.488058	0.374101	0.403752
181	178	WAXWING*2/KIRITATI /3/WAXWING*2/KIRITATI /2/ 35880 M C18644	0.402632	0.40336	0.403276	0.402716	0.372141	0.40098	0.40378	0.403248	0.406104	0.387596	0.322078	0.321798	0.31981	0.402884	0.403332	0.402184	0.403892	0.402828	0.40336	0.402268	0.402548	0.402352	0.402996	0.402772	0.404228	0.403024	0.402716	0.403808	0.402548	0.402912	0.403052	0.402548	0.402604	0.402604	0.402996	0.403024	0.402184	0.404228	0.403304	0.403024	0.377404	0.40238	0.402772	0.403528	0.487862	0.374745	0.40378
182	179	WAXWING*2/KIRITATI /3/WAXWING*2/KIRITATI /2/ 35880 M C18644	0.403192	0.403192	0.403332	0.403052	0.372645	0.401484	0.40378	0.40364	0.406832	0.388156	0.322078	0.32163	0.31953	0.403332	0.403444	0.402296	0.40378	0.40266	0.403472	0.402716	0.402604	0.40252	0.402996	0.403108	0.403836	0.402968	0.403276	0.403752	0.402828	0.40308	0.403556	0.40266	0.402716	0.403108	0.40294	0.403136	0.402688	0.404004	0.40336	0.403416	0.376844	0.402436	0.40266	0.403472	0.48831	0.375024	0.403332
183	180	WAXWING*2/KIRITATI /3/WAXWING*2/KIRITATI /2/ 35880 M C18644	0.403052	0.403164	0.403248	0.403136	0.371945	0.401064	0.403696	0.403724	0.40658	0.38712	0.322722	0.322498	0.320286	0.403136	0.403416	0.40238	0.403584	0.402576	0.403332	0.402912	0.402296	0.402548	0.403416	0.40308	0.403976	0.40322	0.403416	0.403724	0.403192	0.403108	0.403584	0.402688	0.402352	0.403192	0.403416	0.403444	0.402436	0.403864	0.403388	0.403668	0.377488	0.402744	0.4028	0.403668	0.487778	0.375052	0.403304
184	181	WAXWING*2/KIRITATI /3/WAXWING*2/KIRITATI /2/ 35880 M C18644	0.4035	0.403892	0.404032	0.403752	0.372617	0.402128	0.404424	0.40434	0.407252	0.387624	0.32205	0.321826	0.320454	0.403416	0.404144	0.403108	0.404144	0.40364	0.404564	0.403136	0.40308	0.40322	0.40392	0.403472	0.404144	0.40378	0.403696	0.404284	0.402912	0.40378	0.403472	0.4028	0.403472	0.403304	0.404144	0.403276	0.40322	0.404088	0.403836	0.4035	0.377936	0.402912	0.403416	0.404004	0.487778	0.375276	0.404368
185	182	WAXWING*2/KIRITATI /3/WAXWING*2/KIRITATI /2/ 35880 M C18644	0.40336	0.403248	0.403556	0.403388	0.372757	0.401372	0.403892	0.403976	0.40672	0.387652	0.32247	0.322302	0.319642	0.403332	0.403556	0.402576	0.403836	0.402996	0.403472	0.40322	0.40266	0.403136	0.403164	0.403388	0.404284	0.403192	0.40378	0.403976	0.403164	0.403248	0.403948	0.403108	0.402884	0.40322	0.403052	0.403136	0.4028	0.40406	0.403752	0.403752	0.377068	0.403052	0.402996	0.403416	0.488198	0.375248	0.403724
186	183	WAXWING*2/KIRITATI /3/WAXWING*2/KIRITATI /2/ 35880 M C18644	0.405208	0.405656	0.405964	0.404452	0.374773	0.403444	0.405236	0.405488	0.408904	0.391404	0.323366	0.323926	0.321378	0.405236	0.406076	0.404424	0.40546	0.405236	0.405208	0.405124	0.404956	0.404984	0.405852	0.405404	0.40574	0.405264	0.405628	0.405208	0.405628	0.405656	0.405404	0.405404	0.405292	0.405516	0.405964	0.40448	0.403696	0.405348	0.405432	0.405264	0.380708	0.404452	0.405516	0.40588	0.487134	0.378496	0.405628
187	184	WAXWING*2/KIRITATI /3/WAXWING*2/KIRITATI /2/ 35880 M C18644	0.4028	0.403024	0.403276	0.402828	0.371805	0.401372	0.403668	0.403136	0.406272	0.386924	0.322246	0.321798	0.32009	0.40294	0.403388	0.40224	0.403332	0.402604	0.403192	0.402604	0.40238	0.402408	0.403052	0.402716	0.403892	0.40308	0.403108	0.40364	0.4021	0.4028	0.402884	0.402324	0.402436	0.403052	0.403276	0.402744	0.402296	0.4035	0.402968	0.402856	0.37718	0.402436	0.402716	0.403136	0.487358	0.374577	0.403556
188	185	WAXWING*2/KIRITATI /3/WAXWING*2/KIRITATI /2/ 35880 M C18644	0.403892	0.403444	0.403752	0.403584	0.372169	0.401736	0.404536	0.40406	0.40742	0.387904	0.321994	0.321658	0.319614	0.403416	0.403808	0.40294	0.404088	0.403472	0.403668	0.403024	0.402744	0.403052	0.40336	0.403696	0.404536	0.403164	0.403696	0.404284	0.403192	0.40322	0.40392	0.402912	0.40336	0.403416	0.403416	0.403892	0.403276	0.404424	0.403612	0.403836	0.376816	0.40336	0.40308	0.40406	0.488898	0.374997	0.40392
190	187	WAXWING*2/KIRITATI /3/WAXWING*2/KIRITATI /2/ 35880 M C18644	0.40196	0.40308	0.403388	0.402548	0.371805	0.401484	0.403444	0.40252	0.406048	0.386924	0.322078	0.322414	0.320258	0.402548	0.403668	0.40196	0.403444	0.402996	0.403024	0.4021	0.401932	0.402184	0.403388	0.401988	0.403724	0.403304	0.402436	0.403304	0.401764	0.402912	0.4021	0.402436	0.402716	0.402044	0.402996	0.402464	0.401624	0.403892	0.402576	0.402408	0.377628	0.401484	0.40238	0.403192	0.48747	0.373961	0.4035
191	188	WAXWING*2/KIRITATI /3/WAXWING*2/KIRITATI /2/ 35880 M C18644	0.403192	0.403752	0.40406	0.403668	0.372309	0.402044	0.40434	0.403752	0.406776	0.386812	0.322638	0.322694	0.320706	0.403556	0.404228	0.402632	0.40406	0.403612	0.40392	0.403052	0.40322	0.403248	0.40406	0.40322	0.404396	0.40392	0.4035	0.404032	0.402772	0.40364	0.403332	0.402996	0.4035	0.403388	0.403892	0.403472	0.402688	0.404116	0.403528	0.40336	0.377348	0.403052	0.403388	0.403976	0.487638	0.374857	0.404004
192	189	WAXWING*2/KIRITATI /3/WAXWING*2/KIRITATI /2/ 35880 M C18644	0.402128	0.40308	0.40322	0.402324	0.371861	0.401316	0.403164	0.402576	0.406272	0.387988	0.321742	0.321966	0.319362	0.403276	0.403724	0.402016	0.403668	0.402548	0.4028	0.40266	0.401876	0.402464	0.403164	0.402268	0.403724	0.402968	0.402492	0.4028	0.40238	0.403248	0.402436	0.402716	0.402548	0.402436	0.403276	0.402856	0.40112	0.403668	0.402912	0.402856	0.377124	0.402044	0.40266	0.403472	0.487358	0.373905	0.403276
193	190	WAXWING*2/KIRITATI /3/WAXWING*2/KIRITATI /2/ 35880 M C18644	0.404536	0.405208	0.405404	0.405516	0.375332	0.403836	0.4063	0.405432	0.409016	0.389724	0.324766	0.324374	0.322218	0.405012	0.405964	0.404984	0.40574	0.405516	0.405656	0.404844	0.404508	0.404928	0.405684	0.404396	0.406132	0.405488	0.405236	0.405936	0.404396	0.404816	0.405124	0.404732	0.404732	0.404956	0.405404	0.405208	0.404928	0.406188	0.40532	0.405152	0.377516	0.404732	0.404396	0.40588	0.490382	0.375528	0.406076
194	191	WAXWING*2/KIRITATI /3/WAXWING*2/KIRITATI /2/ 35880 M C18644	0.40364	0.404088	0.403948	0.404172	0.373485	0.403108	0.405516	0.40448	0.407224	0.387876	0.323198	0.322918	0.32065	0.404172	0.405012	0.403696	0.404788	0.404508	0.404704	0.4035	0.402996	0.40364	0.404228	0.403668	0.405348	0.404424	0.404396	0.404984	0.403052	0.40364	0.403836	0.40294	0.403276	0.403276	0.404844	0.404144	0.403808	0.405348	0.403976	0.40364	0.377404	0.4035	0.403332	0.404592	0.489374	0.375472	0.405124
195	192	WAXWING*2/KIRITATI /3/WAXWING*2/KIRITATI /2/ 35880 M C18644	0.404592	0.404592	0.40406	0.404956	0.373765	0.402884	0.40574	0.404872	0.408008	0.388436	0.32415	0.323534	0.320762	0.405012	0.40546	0.404256	0.405516	0.404508	0.404984	0.404004	0.4035	0.404144	0.40434	0.404172	0.40574	0.40504	0.405068	0.405768	0.403948	0.404256	0.4049	0.403668	0.403332	0.404508	0.40546	0.404872	0.404088	0.405572	0.404592	0.40448	0.378188	0.404004	0.403892	0.404984	0.489654	0.37592	0.405572
196	193	WAXWING*2/KIRITATI /3/WAXWING*2/KIRITATI /2/ 35880 M C18644	0.403584	0.404368	0.404228	0.404172	0.373261	0.402996	0.405012	0.403808	0.407112	0.387708	0.323814	0.32359	0.321266	0.404452	0.405012	0.403192	0.404956	0.404228	0.40448	0.403612	0.402996	0.404032	0.404676	0.403724	0.405684	0.405096	0.404564	0.40504	0.403388	0.403752	0.404004	0.403892	0.40378	0.40378	0.405012	0.403976	0.403248	0.40546	0.403696	0.404032	0.37774	0.4035	0.403724	0.404928	0.488422	0.375752	0.405124
197	194	PBW502 /2/PBW502 / 21758 KC75	0.427551	0.428615	0.427243	0.427971	0.416268	0.425563	0.426683	0.427719	0.437967	0.450987	0.335853	0.335797	0.334145	0.428027	0.429091	0.427327	0.428251	0.427299	0.427327	0.427467	0.427187	0.427775	0.427635	0.427803	0.428587	0.428055	0.428475	0.428055	0.427019	0.427327	0.427579	0.427915	0.427299	0.427747	0.428643	0.427439	0.426879	0.428587	0.427831	0.427943	0.39762	0.427691	0.427243	0.427999	0.560773	0.397312	0.428083
198	195	PBW502 /2/PBW502 / 21758 KC75	0.427635	0.428979	0.427271	0.428559	0.416968	0.425983	0.427439	0.428027	0.438163	0.451631	0.335657	0.335433	0.333893	0.428055	0.429231	0.427803	0.428447	0.427719	0.427803	0.427887	0.427215	0.428083	0.428055	0.427887	0.428727	0.428475	0.428783	0.428755	0.426991	0.427467	0.428111	0.428055	0.427439	0.428055	0.428615	0.427803	0.427299	0.428895	0.427523	0.428027	0.397648	0.427999	0.427383	0.428251	0.560969	0.397564	0.428559
199	196	PBW502 /2/PBW502 / 21758 KC75	0.427215	0.428727	0.427635	0.427523	0.4161	0.426179	0.427299	0.427271	0.438303	0.450987	0.334957	0.335181	0.334033	0.427635	0.429259	0.427439	0.428531	0.427691	0.427439	0.427859	0.427131	0.427831	0.428475	0.427635	0.428083	0.428615	0.428139	0.428111	0.426571	0.427663	0.427355	0.428251	0.428251	0.427859	0.428307	0.427383	0.426487	0.428307	0.427495	0.427439	0.3979	0.427411	0.427243	0.428279	0.560101	0.39692	0.428419
200	197	PBW502 /2/PBW502 / 21758 KC75	0.427439	0.428447	0.427075	0.428139	0.416828	0.425787	0.427355	0.427383	0.438079	0.451547	0.334621	0.334677	0.332801	0.427635	0.428923	0.427383	0.428307	0.427243	0.427495	0.427523	0.427243	0.427775	0.427579	0.427635	0.428419	0.428111	0.428531	0.428279	0.426683	0.426935	0.428083	0.427747	0.427803	0.427747	0.428419	0.427775	0.426599	0.428587	0.427439	0.427775	0.397844	0.427803	0.427187	0.427887	0.560997	0.397368	0.428139
201	198	PBW502 /2/PBW502 / 21758 KC75	0.328517	0.328853	0.327985	0.329497	0.31309	0.331569	0.330113	0.328853	0.340333	0.338625	0.368025	0.367857	0.363741	0.329049	0.329385	0.328349	0.329441	0.328713	0.328349	0.328377	0.327929	0.328125	0.328489	0.328713	0.329945	0.328741	0.329833	0.330757	0.328881	0.328293	0.329105	0.328545	0.328657	0.328433	0.329273	0.329469	0.329021	0.329833	0.328685	0.329077	0.31197	0.329049	0.328321	0.328965	0.435811	0.307742	0.329329
202	199	PBW502 /2/PBW502 / 21758 KC75	0.426543	0.427719	0.426739	0.427019	0.415932	0.425115	0.426291	0.426487	0.437799	0.450427	0.334453	0.334453	0.332745	0.426627	0.428139	0.426151	0.427411	0.426627	0.426375	0.426851	0.426459	0.426711	0.427075	0.426907	0.427411	0.427271	0.427187	0.427215	0.426291	0.426263	0.427131	0.427075	0.427019	0.426907	0.427355	0.426207	0.425423	0.427467	0.426823	0.427215	0.396892	0.426795	0.426291	0.427215	0.559765	0.396696	0.427131
203	200	PBW502 /2/PBW502 / 21758 KC75	0.427271	0.428279	0.427355	0.427915	0.416044	0.425339	0.426739	0.427719	0.438191	0.450819	0.334341	0.334285	0.332353	0.427411	0.428531	0.426935	0.427747	0.426907	0.426935	0.427299	0.427075	0.427495	0.427187	0.427523	0.427859	0.427663	0.428027	0.427775	0.426907	0.426991	0.427579	0.427523	0.427299	0.427635	0.428027	0.427271	0.426319	0.428027	0.427551	0.428055	0.396724	0.427691	0.426907	0.427719	0.560661	0.39664	0.427803
204	201	PBW502 /2/PBW502 / 21758 KC75	0.417808	0.41876	0.417836	0.418452	0.401092	0.414588	0.4175	0.418368	0.427999	0.439675	0.320734	0.320286	0.317682	0.418228	0.419068	0.417696	0.418732	0.417556	0.418088	0.417556	0.4175	0.418144	0.417892	0.418116	0.4189	0.417976	0.418396	0.418704	0.417556	0.41764	0.41862	0.418004	0.417556	0.418172	0.418956	0.418088	0.417304	0.41918	0.417976	0.418928	0.388716	0.418004	0.417724	0.418144	0.545261	0.387512	0.419292
205	202	PBW502 /2/PBW502 / 21758 KC75	0.421224	0.42268	0.421364	0.422316	0.40938	0.421308	0.421644	0.422008	0.433263	0.446339	0.334957	0.335517	0.332409	0.422316	0.423604	0.422288	0.422988	0.42254	0.422624	0.422036	0.421476	0.4224	0.422484	0.421476	0.422596	0.422904	0.42254	0.423184	0.421588	0.421952	0.422428	0.422036	0.42198	0.4217	0.4231	0.422176	0.42212	0.423324	0.422344	0.422736	0.381604	0.422372	0.421476	0.423016	0.552933	0.381576	0.423212
207	204	PBW502 /2/PBW502 / 21758 KC75	0.426907	0.427411	0.426375	0.427607	0.416184	0.424584	0.426095	0.427187	0.437827	0.450511	0.333921	0.334089	0.332325	0.426991	0.428335	0.426627	0.427495	0.426599	0.426795	0.426879	0.426263	0.426907	0.426935	0.426711	0.427719	0.427299	0.427887	0.427467	0.426599	0.426739	0.427439	0.427047	0.426655	0.426823	0.428111	0.426963	0.426011	0.427663	0.427075	0.427579	0.396696	0.427047	0.425927	0.427467	0.560297	0.397228	0.427607
208	205	PBW502 /2/PBW502 / 21758 KC75	0.426935	0.428335	0.427243	0.427523	0.416044	0.425563	0.426795	0.426935	0.437575	0.450427	0.334285	0.334677	0.333081	0.427299	0.428867	0.427271	0.428195	0.427187	0.427159	0.427355	0.426795	0.427327	0.427691	0.427187	0.427747	0.427719	0.427971	0.428055	0.426347	0.427047	0.427355	0.427187	0.427579	0.427131	0.427971	0.427103	0.426431	0.427915	0.426991	0.427271	0.39706	0.427299	0.426963	0.428111	0.560269	0.396752	0.428139
209	206	PBW502 /2/PBW502 / 21758 KC75	0.427411	0.428251	0.426991	0.427887	0.416352	0.425367	0.426487	0.427467	0.437659	0.451351	0.334817	0.334817	0.333669	0.427831	0.429063	0.427075	0.427943	0.427159	0.427243	0.427271	0.426935	0.427523	0.427439	0.427495	0.428335	0.427971	0.428335	0.428139	0.426599	0.427131	0.427551	0.427551	0.427327	0.427383	0.428111	0.427579	0.426515	0.428391	0.427467	0.427915	0.397256	0.427495	0.427103	0.427915	0.560409	0.396724	0.428111
210	207	PBW502 /2/PBW502 / 21758 KC75	0.409604	0.410556	0.409072	0.4098	0.395016	0.419152	0.410864	0.409884	0.433571	0.445471	0.0278314	0.0269355	0.0279714	0.409464	0.410528	0.410052	0.410752	0.40896	0.409884	0.409576	0.409408	0.410108	0.409688	0.409912	0.410752	0.410276	0.41064	0.411228	0.409296	0.409268	0.410696	0.409464	0.409632	0.409464	0.411368	0.409548	0.409212	0.410472	0.410052	0.410612	0.432087	0.410136	0.409632	0.410052	0.529049	0.430715	0.410024
211	208	PBW502 /2/PBW502 / 21758 KC75	0.409072	0.41008	0.409492	0.409212	0.398684	0.419908	0.411396	0.409184	0.433543	0.448635	0.0155957	0.0152037	0.0219516	0.409828	0.4105	0.409352	0.410836	0.40966	0.410248	0.409492	0.409268	0.409912	0.410164	0.409772	0.411172	0.41036	0.410108	0.410864	0.408988	0.409296	0.410052	0.409548	0.40994	0.408708	0.411172	0.409408	0.408232	0.411172	0.409688	0.409408	0.434411	0.40966	0.409548	0.409576	0.531205	0.432871	0.410052
212	209	PBW502 /2/PBW502 / 21758 KC75	0.427243	0.428587	0.427103	0.428167	0.416408	0.425535	0.426991	0.427635	0.437435	0.450847	0.334705	0.334817	0.333557	0.427831	0.428783	0.427411	0.428335	0.427551	0.427411	0.427383	0.427047	0.427803	0.427663	0.427775	0.428447	0.427971	0.428615	0.428363	0.426767	0.427075	0.427663	0.427607	0.427439	0.427551	0.428055	0.427299	0.426907	0.428447	0.426963	0.427859	0.397144	0.427999	0.427215	0.427915	0.560353	0.397396	0.428167
213	210	PBW502 /2/PBW502 / 21758 KC75	0.427551	0.428783	0.427299	0.428251	0.41694	0.425507	0.427131	0.427719	0.438079	0.451435	0.335181	0.334957	0.333193	0.428027	0.429035	0.427607	0.428419	0.427131	0.427495	0.427299	0.427075	0.427831	0.427579	0.427859	0.428475	0.428055	0.428475	0.428335	0.426851	0.427047	0.427803	0.427915	0.427523	0.427523	0.428475	0.427663	0.426879	0.428531	0.427551	0.427887	0.397788	0.427803	0.427187	0.428167	0.560213	0.39776	0.428195
214	211	PBW502 /2/PBW502 / 21758 KC75	0.427243	0.428531	0.427383	0.428055	0.416072	0.425759	0.427047	0.427691	0.438219	0.450567	0.334033	0.334089	0.332325	0.427383	0.429007	0.427243	0.428279	0.427495	0.427355	0.427663	0.427607	0.427635	0.427663	0.427999	0.427999	0.428027	0.428223	0.428083	0.426543	0.427187	0.427663	0.427887	0.427663	0.427719	0.428223	0.427523	0.426235	0.428055	0.427747	0.427971	0.396864	0.427775	0.426991	0.428139	0.559849	0.39734	0.427999
215	212	PBW502 /2/PBW502 / 21758 KC75	0.427439	0.428615	0.427075	0.427747	0.416548	0.425339	0.426963	0.427495	0.438527	0.451155	0.334677	0.334621	0.332969	0.427635	0.428363	0.426935	0.428083	0.427355	0.427383	0.427299	0.427243	0.427719	0.427355	0.427635	0.428195	0.427719	0.427971	0.428111	0.426907	0.427215	0.427915	0.427859	0.427803	0.427411	0.427971	0.427327	0.426431	0.428475	0.427551	0.428391	0.397172	0.427859	0.427019	0.427775	0.560773	0.397592	0.427859
216	213	PBW502 /2/PBW502 / 21758 KC75	0.426711	0.427663	0.426403	0.427579	0.416492	0.424892	0.426179	0.427215	0.438135	0.451323	0.336077	0.335797	0.333585	0.426907	0.427915	0.426655	0.427411	0.426459	0.426319	0.426627	0.426067	0.426879	0.426347	0.426851	0.427299	0.426767	0.427635	0.427159	0.426739	0.426431	0.427411	0.426907	0.426235	0.427075	0.427523	0.427103	0.425815	0.427467	0.426991	0.427775	0.396388	0.427075	0.426291	0.427215	0.560437	0.39636	0.427243
217	214	PBW502 /2/PBW502 / 21758 KC75	0.426851	0.428027	0.426823	0.427719	0.41596	0.425367	0.426487	0.427187	0.438163	0.450959	0.333193	0.333473	0.331877	0.427439	0.428615	0.427019	0.427999	0.427159	0.427131	0.427271	0.426823	0.427243	0.427047	0.427103	0.428111	0.427579	0.427831	0.427915	0.426711	0.426907	0.427719	0.427439	0.427159	0.427047	0.428167	0.427523	0.426011	0.428223	0.427523	0.427803	0.397256	0.426935	0.426655	0.427803	0.560241	0.397228	0.427887
218	215	PBW502 /2/PBW502 / 21758 KC75	0.426655	0.427551	0.426683	0.427411	0.415484	0.42478	0.426403	0.427047	0.437967	0.450371	0.333501	0.333557	0.331457	0.427635	0.428475	0.426487	0.427859	0.426571	0.426655	0.427019	0.426515	0.426767	0.427075	0.426907	0.428139	0.427495	0.427803	0.427663	0.427187	0.426431	0.427803	0.427187	0.426963	0.426627	0.428195	0.426991	0.425815	0.428643	0.427439	0.427887	0.3965	0.426851	0.426403	0.427495	0.560381	0.396696	0.427803
219	216	PBW502 /2/PBW502 / 21758 KC75	0.425899	0.426795	0.425479	0.426263	0.41456	0.423968	0.425087	0.425563	0.436763	0.449727	0.333081	0.333137	0.331821	0.425983	0.427215	0.425451	0.426655	0.425647	0.425395	0.425759	0.425031	0.425843	0.426039	0.425703	0.426487	0.426347	0.426487	0.426347	0.425087	0.425283	0.426151	0.426095	0.425647	0.425759	0.426655	0.426123	0.4245	0.426487	0.425843	0.426235	0.39636	0.425759	0.425087	0.426571	0.558673	0.39594	0.426319
220	217	PBW502 /2/PBW502 / 19385 KC75	0.427103	0.427999	0.426795	0.427747	0.41526	0.425171	0.426123	0.426991	0.437463	0.450427	0.334397	0.334621	0.333025	0.427579	0.428643	0.426935	0.427691	0.426851	0.426879	0.426907	0.426515	0.426767	0.427299	0.427075	0.428083	0.427887	0.428027	0.428111	0.426291	0.426655	0.427243	0.427019	0.427131	0.427019	0.428083	0.427271	0.426039	0.427971	0.426655	0.427159	0.397508	0.426963	0.426403	0.427719	0.560269	0.397032	0.427803
221	218	PBW502 /2/PBW502 / 19385 KC75	0.410388	0.41078	0.410024	0.410696	0.398488	0.419264	0.41176	0.410332	0.434355	0.447207	0.0147277	0.0143357	0.0196836	0.410752	0.411368	0.410052	0.411648	0.410248	0.410668	0.410136	0.410304	0.41078	0.41036	0.410696	0.41204	0.41078	0.411256	0.411732	0.409968	0.409884	0.411424	0.409968	0.410584	0.409688	0.411872	0.410276	0.409212	0.41204	0.410388	0.410948	0.434663	0.410808	0.410192	0.410556	0.530673	0.433795	0.410752
222	219	PBW502 /2/PBW502 / 19385 KC75	0.409688	0.410752	0.410276	0.410612	0.397116	0.419516	0.411676	0.40952	0.433767	0.447067	0.0119558	0.0119558	0.0188716	0.40994	0.41106	0.409688	0.411116	0.410556	0.411032	0.409716	0.409436	0.410416	0.410556	0.409884	0.411508	0.410696	0.410612	0.411592	0.4091	0.4098	0.41022	0.409828	0.410612	0.409268	0.411564	0.4098	0.409072	0.411452	0.409912	0.409912	0.434579	0.410052	0.409996	0.410584	0.529581	0.433039	0.410668
223	220	PBW502 /2/PBW502 / 19385 KC75	0.410528	0.411088	0.410556	0.41106	0.399636	0.419684	0.412348	0.410696	0.434383	0.445947	0.0182836	0.0173317	0.0245275	0.410332	0.411452	0.410304	0.411676	0.410556	0.411256	0.41022	0.410444	0.410808	0.410668	0.410948	0.411788	0.410864	0.411452	0.411928	0.409884	0.41008	0.411228	0.410164	0.410612	0.409996	0.412124	0.410472	0.410192	0.411788	0.41064	0.410752	0.436035	0.41106	0.410276	0.41092	0.530253	0.434271	0.411116
224	221	PBW502 /2/PBW502 / 19385 KC75	0.411088	0.411312	0.410388	0.41134	0.398236	0.4203	0.412404	0.410976	0.434719	0.447459	0.0132437	0.0122918	0.0187596	0.410892	0.41162	0.410416	0.412124	0.410948	0.411256	0.410836	0.41078	0.411256	0.410892	0.411284	0.412516	0.411312	0.411676	0.412208	0.4105	0.410416	0.411844	0.410388	0.411004	0.4105	0.412236	0.410584	0.409576	0.412236	0.410976	0.411256	0.434915	0.411284	0.410556	0.410864	0.530645	0.433263	0.411228
225	222	PBW502 /2/PBW502 / 19385 KC75	0.409632	0.410136	0.409436	0.409828	0.397004	0.419012	0.41134	0.409408	0.433879	0.446619	0.0139717	0.0138037	0.0195436	0.409772	0.410556	0.409296	0.410948	0.40994	0.41036	0.409548	0.409604	0.410024	0.410052	0.40994	0.41106	0.410248	0.410276	0.4112	0.409212	0.409072	0.410276	0.409604	0.409884	0.408876	0.411116	0.409464	0.40868	0.411228	0.409632	0.409688	0.434243	0.40994	0.409604	0.409968	0.528965	0.432927	0.410164
226	223	PBW502 /2/PBW502 / 19385 KC75	0.41036	0.41092	0.409884	0.410556	0.397788	0.419572	0.411956	0.410192	0.434943	0.446395	0.0122358	0.0110038	0.0180316	0.41022	0.411004	0.41008	0.41134	0.410388	0.41092	0.410052	0.409996	0.410696	0.410332	0.410444	0.411732	0.410696	0.41078	0.41148	0.40966	0.410024	0.41106	0.409996	0.4105	0.409828	0.411564	0.409856	0.40952	0.41134	0.410584	0.410752	0.433739	0.4105	0.410164	0.410416	0.529525	0.432423	0.410556
227	224	PBW502 /2/PBW502 / 19385 KC75	0.410248	0.410752	0.409492	0.410444	0.397396	0.418956	0.41162	0.41008	0.434831	0.446675	0.0112278	0.0100518	0.0164637	0.410164	0.410668	0.409856	0.410892	0.409996	0.41036	0.409828	0.409716	0.410696	0.409884	0.4105	0.411396	0.410248	0.410668	0.411424	0.40994	0.4098	0.410836	0.40994	0.410052	0.409772	0.411284	0.409856	0.40924	0.411228	0.410416	0.410752	0.434019	0.410332	0.410108	0.409968	0.529357	0.433095	0.4105
228	225	PBW502 /2/PBW502 / 19385 KC75	0.409716	0.409716	0.40896	0.4098	0.39692	0.418648	0.410808	0.409324	0.434019	0.446311	0.0116478	0.0105278	0.0171077	0.409296	0.41036	0.4091	0.410248	0.40924	0.409884	0.408904	0.409296	0.40966	0.409296	0.409744	0.41064	0.409436	0.41008	0.410612	0.409016	0.40882	0.41036	0.409016	0.40924	0.40896	0.410808	0.409156	0.408708	0.410416	0.40966	0.410108	0.433375	0.409352	0.409296	0.409548	0.529721	0.432507	0.409632
229	226	PBW502 /2/PBW502 / 19385 KC75	0.409884	0.410388	0.409464	0.410416	0.397648	0.419264	0.411816	0.410052	0.434803	0.445919	0.0103038	0.00918382	0.0165477	0.409688	0.410752	0.409828	0.411088	0.410192	0.410668	0.409408	0.410024	0.410388	0.410024	0.410024	0.411032	0.410332	0.410304	0.411228	0.409352	0.409716	0.411088	0.40952	0.409856	0.409464	0.41148	0.40994	0.409604	0.411312	0.410556	0.410724	0.433263	0.410416	0.409632	0.410276	0.529441	0.432451	0.410864
230	227	PBW502 /2/PBW502 / 19385 KC75	0.4098	0.410416	0.409324	0.410108	0.397172	0.419068	0.41106	0.409688	0.433935	0.446451	0.0127397	0.0121798	0.0171917	0.410164	0.410724	0.409464	0.41106	0.409604	0.410024	0.409604	0.409492	0.41008	0.409772	0.409996	0.411284	0.410528	0.410444	0.411144	0.409772	0.41008	0.411004	0.409548	0.409492	0.408932	0.411228	0.409744	0.408344	0.411956	0.409912	0.410696	0.433291	0.40994	0.409492	0.410136	0.529525	0.432703	0.410276
231	228	PBW502 /2/PBW502 / 19385 KC75	0.426683	0.427579	0.426487	0.427327	0.415624	0.425143	0.425927	0.426963	0.437659	0.450511	0.333417	0.333865	0.332549	0.426655	0.428167	0.426235	0.427383	0.426767	0.426683	0.426935	0.426487	0.426683	0.426879	0.426655	0.427495	0.427299	0.427607	0.427131	0.426543	0.426795	0.427215	0.426991	0.426487	0.426935	0.427383	0.426795	0.425619	0.427383	0.427019	0.427859	0.39636	0.426823	0.426095	0.427579	0.560297	0.396612	0.427439
232	229	PBW502 /2/PBW502 / 19385 KC75	0.426879	0.428111	0.427187	0.427859	0.416324	0.425731	0.426739	0.427327	0.437855	0.450819	0.334733	0.334677	0.333305	0.428027	0.428755	0.427271	0.428363	0.427075	0.427327	0.427523	0.426907	0.427607	0.427579	0.427411	0.428643	0.428167	0.428531	0.428671	0.426907	0.426991	0.427747	0.427691	0.427467	0.427243	0.428195	0.427663	0.426375	0.428699	0.427327	0.427831	0.39706	0.427523	0.427131	0.428279	0.560885	0.397032	0.428363
233	230	PBW502 /2/PBW502 / 19385 KC75	0.427187	0.427747	0.426655	0.427887	0.416016	0.425479	0.426319	0.427299	0.437715	0.450567	0.334537	0.334313	0.332213	0.427663	0.428615	0.426795	0.427775	0.426879	0.426851	0.427159	0.426543	0.427075	0.426935	0.427103	0.428391	0.427859	0.428167	0.428027	0.426879	0.427019	0.427943	0.427103	0.426935	0.427159	0.428167	0.427243	0.426011	0.428279	0.427131	0.428083	0.397088	0.427551	0.426431	0.427747	0.560465	0.396612	0.427887
234	231	PBW502 /2/PBW502 / 19385 KC75	0.426795	0.427859	0.426655	0.427159	0.415624	0.424808	0.426039	0.426851	0.437323	0.450567	0.334537	0.334985	0.332885	0.427327	0.428335	0.426459	0.427719	0.426879	0.426963	0.427047	0.426375	0.426907	0.427607	0.426935	0.427831	0.427579	0.427719	0.427523	0.426095	0.426403	0.426879	0.427327	0.427159	0.426767	0.427775	0.426739	0.425451	0.428223	0.426235	0.427299	0.397928	0.426879	0.426431	0.427523	0.559961	0.397508	0.427495
235	232	PBW502 /2/PBW502 / 19385 KC75	0.427047	0.428279	0.427019	0.427243	0.415372	0.425619	0.426011	0.426823	0.437631	0.450819	0.334509	0.334677	0.332969	0.427355	0.428251	0.426991	0.427803	0.426739	0.426599	0.427019	0.426459	0.427047	0.427747	0.426963	0.427747	0.428055	0.427747	0.427719	0.426291	0.426487	0.427803	0.427523	0.427691	0.427131	0.427803	0.427271	0.424696	0.427915	0.426767	0.427439	0.39818	0.426963	0.426683	0.427551	0.559653	0.396472	0.427579
236	233	PBW502 /2/PBW502 / 19385 KC75	0.428307	0.428923	0.427719	0.428839	0.416912	0.425927	0.427271	0.428307	0.438499	0.451743	0.335713	0.335209	0.333949	0.428447	0.429399	0.427971	0.428895	0.427663	0.427691	0.427831	0.427607	0.428139	0.427943	0.428223	0.428727	0.428531	0.428895	0.428867	0.427551	0.427635	0.428559	0.428279	0.427943	0.428111	0.428727	0.428195	0.427019	0.428895	0.428139	0.428643	0.398376	0.428335	0.427495	0.428755	0.561585	0.397844	0.428615
237	234	PBW502 /2/PBW502 / 19385 KC75	0.427579	0.428923	0.427327	0.428167	0.416296	0.426095	0.427047	0.427635	0.437939	0.451183	0.335265	0.335433	0.334061	0.427663	0.428951	0.427635	0.428447	0.427607	0.427747	0.427383	0.427103	0.428083	0.428055	0.427831	0.428391	0.428419	0.428223	0.428307	0.426599	0.427187	0.427663	0.427999	0.428055	0.427887	0.428615	0.427691	0.426739	0.428279	0.427523	0.427803	0.397704	0.427607	0.427495	0.428195	0.560409	0.397956	0.428335
238	235	PBW502 /2/PBW502 / 19385 KC75	0.427691	0.428531	0.427551	0.428503	0.416912	0.425423	0.427495	0.427915	0.438611	0.450735	0.334985	0.334705	0.333053	0.427943	0.428951	0.427355	0.428503	0.427887	0.427411	0.427719	0.427271	0.427859	0.427719	0.427887	0.428335	0.428139	0.428671	0.428643	0.427215	0.427299	0.428335	0.428111	0.427943	0.427943	0.428447	0.427635	0.426683	0.428727	0.428027	0.428475	0.39692	0.427775	0.427327	0.428195	0.560913	0.39678	0.428223
239	236	PBW502 /2/PBW502 / 19385 KC75	0.427635	0.428587	0.427215	0.428335	0.416408	0.425199	0.426879	0.427971	0.438835	0.451687	0.335433	0.334817	0.332941	0.427775	0.428727	0.427467	0.428111	0.427383	0.427243	0.427775	0.426935	0.427859	0.427439	0.427887	0.428279	0.427915	0.428503	0.428083	0.427663	0.427131	0.428391	0.427887	0.427215	0.427943	0.428447	0.427971	0.426459	0.428391	0.428027	0.428699	0.397368	0.427943	0.427159	0.427803	0.560521	0.396948	0.428279
240	237	PBW502 /2/PBW502 / 19385 KC75	0.423632	0.424696	0.423548	0.424556	0.411228	0.422036	0.423324	0.423968	0.434551	0.447571	0.333221	0.332885	0.330337	0.42394	0.425227	0.423856	0.4245	0.42394	0.424024	0.423772	0.423716	0.42408	0.424444	0.423996	0.424276	0.424416	0.424724	0.424864	0.423268	0.423184	0.424332	0.423716	0.424052	0.424052	0.424836	0.424192	0.423464	0.424668	0.423968	0.42436	0.385804	0.42422	0.42394	0.424304	0.553045	0.385888	0.4245
241	238	PBW502 /2/PBW502 / 19385 KC75	0.426795	0.427635	0.426151	0.427551	0.415792	0.424864	0.426319	0.427243	0.437827	0.450735	0.333697	0.333585	0.331821	0.426879	0.428223	0.426459	0.427327	0.426487	0.426571	0.426487	0.426263	0.426907	0.426655	0.426767	0.427383	0.427243	0.427663	0.427243	0.426599	0.426571	0.427159	0.426823	0.426487	0.426711	0.427607	0.426683	0.425787	0.427495	0.426907	0.427523	0.396528	0.427215	0.426039	0.427411	0.560689	0.396948	0.427439
242	239	PBW502 /2/PBW502 / 19385 KC75	0.425227	0.426907	0.425703	0.426487	0.414896	0.424192	0.425367	0.425619	0.436987	0.450063	0.333081	0.333305	0.331205	0.425815	0.427215	0.425899	0.426543	0.425815	0.426067	0.425871	0.425479	0.425675	0.426039	0.425535	0.426263	0.426235	0.426599	0.426011	0.425367	0.425563	0.426319	0.426095	0.425759	0.425815	0.426823	0.426067	0.425171	0.426151	0.425955	0.426347	0.396472	0.425311	0.425311	0.426291	0.559009	0.396052	0.426431
243	240	PBW502 /2/PBW502 / 19385 KC75	0.426655	0.427327	0.426067	0.427411	0.415596	0.425283	0.426067	0.426935	0.437407	0.450259	0.333949	0.334173	0.331905	0.426795	0.428195	0.426431	0.427131	0.426235	0.426599	0.426739	0.426123	0.426375	0.426739	0.426291	0.427467	0.427103	0.427971	0.427327	0.426291	0.426487	0.427243	0.426739	0.426403	0.426459	0.427579	0.426935	0.425759	0.427355	0.426711	0.427495	0.39594	0.426291	0.425787	0.427159	0.559485	0.396416	0.427243
244	241	PBW502 /2/PBW502 / 19385 KC75	0.428335	0.429287	0.428027	0.429035	0.417052	0.426067	0.427299	0.428671	0.438863	0.451267	0.335013	0.334565	0.332745	0.428587	0.429875	0.428335	0.428979	0.427915	0.428167	0.428027	0.427971	0.428447	0.428475	0.428195	0.429315	0.429175	0.429203	0.429175	0.427803	0.427999	0.428811	0.428363	0.428251	0.428475	0.429315	0.428335	0.427271	0.429371	0.428391	0.429175	0.397956	0.428419	0.427971	0.428839	0.560997	0.39748	0.428979
245	242	PBW502 /2/PBW502 / 19385 KC75	0.425955	0.427971	0.426711	0.427047	0.415456	0.425087	0.426207	0.426515	0.437267	0.450623	0.334201	0.334649	0.332773	0.426375	0.428111	0.426515	0.427271	0.426879	0.426627	0.426935	0.426319	0.426795	0.427271	0.426767	0.426991	0.427355	0.427047	0.427299	0.425703	0.426795	0.426711	0.427047	0.426879	0.426823	0.427327	0.426179	0.425955	0.427327	0.426347	0.426907	0.39748	0.426711	0.426151	0.427243	0.559681	0.396948	0.427271
246	243	PBW550 /2/PBW550 / 18293 KC75	0.427131	0.428419	0.426991	0.427999	0.416016	0.425535	0.426543	0.427187	0.437323	0.451015	0.334593	0.334649	0.333221	0.427495	0.429231	0.427243	0.428111	0.427327	0.427019	0.427271	0.426935	0.427299	0.427775	0.426935	0.427831	0.427803	0.428223	0.427971	0.426487	0.426683	0.427439	0.427271	0.427047	0.427271	0.428223	0.427355	0.426347	0.428335	0.426907	0.427355	0.396864	0.427215	0.426823	0.427971	0.559905	0.397116	0.428055
247	244	PBW550 /2/PBW550 / 18293 KC75	0.410948	0.411564	0.41064	0.411704	0.398544	0.42016	0.4126	0.41106	0.434971	0.447095	0.0129917	0.0122078	0.0194596	0.41092	0.411648	0.410836	0.411872	0.411144	0.411676	0.410696	0.410752	0.41134	0.410976	0.411312	0.412544	0.411452	0.41176	0.412292	0.410304	0.410444	0.411424	0.410472	0.411088	0.41036	0.412376	0.41078	0.410388	0.412432	0.410612	0.411116	0.434047	0.411592	0.410864	0.411004	0.530225	0.433011	0.411312
248	245	PBW550 /2/PBW550 / 18293 KC75	0.410444	0.411116	0.410528	0.4112	0.398488	0.420048	0.411872	0.41022	0.434243	0.447151	0.0127677	0.0123198	0.0192916	0.410696	0.411424	0.410276	0.411648	0.411032	0.410948	0.410472	0.410416	0.411004	0.411144	0.411088	0.412096	0.411172	0.411368	0.4119	0.410136	0.410276	0.410864	0.41036	0.411032	0.410248	0.412376	0.410164	0.40966	0.411984	0.410724	0.4105	0.434495	0.410696	0.410696	0.410668	0.529889	0.433067	0.410976
249	246	PBW550 /2/PBW550 / 18293 KC75	0.410136	0.411368	0.410668	0.41078	0.398068	0.419852	0.412236	0.410304	0.434327	0.446563	0.0151477	0.0152037	0.0208316	0.41078	0.41162	0.410248	0.4119	0.410948	0.411256	0.410388	0.410108	0.410976	0.411396	0.4105	0.412236	0.411256	0.411284	0.41204	0.410052	0.41008	0.41106	0.410556	0.41134	0.409996	0.412348	0.410528	0.40924	0.41246	0.410472	0.410808	0.434579	0.410724	0.410724	0.411424	0.529469	0.433207	0.411004
250	247	PBW550 /2/PBW550 / 18293 KC75	0.410388	0.410724	0.410024	0.410752	0.397984	0.419544	0.411816	0.410332	0.435251	0.447319	0.0118718	0.0103598	0.0171077	0.410192	0.410808	0.409884	0.4112	0.410304	0.41078	0.409688	0.409912	0.410836	0.410136	0.410752	0.411256	0.410388	0.411032	0.411508	0.4098	0.40994	0.411032	0.4098	0.410192	0.41008	0.411536	0.410164	0.409996	0.411256	0.410612	0.411004	0.434159	0.410864	0.410136	0.4105	0.530169	0.432731	0.410976
251	248	PBW550 /2/PBW550 / 18293 KC75	0.40994	0.410724	0.40952	0.410136	0.397424	0.419208	0.411424	0.409604	0.434355	0.446703	0.0112558	0.0104718	0.0168277	0.409856	0.410584	0.409492	0.410808	0.409912	0.410444	0.409632	0.409408	0.41022	0.409912	0.409968	0.411368	0.410052	0.410472	0.41106	0.409632	0.409324	0.41064	0.409688	0.409912	0.409352	0.4112	0.409324	0.409324	0.4112	0.410052	0.410612	0.433879	0.41008	0.409688	0.40994	0.529665	0.432675	0.410584
252	249	PBW550 /2/PBW550 / 18293 KC75	0.410584	0.410752	0.409716	0.410668	0.39734	0.419348	0.411788	0.410472	0.434943	0.446507	0.0122358	0.0116198	0.0174717	0.410444	0.411172	0.410024	0.411452	0.410164	0.410752	0.410332	0.410332	0.410752	0.410444	0.410668	0.411844	0.410808	0.410948	0.411704	0.409996	0.410248	0.411228	0.410052	0.410444	0.409884	0.41162	0.410248	0.409632	0.411788	0.410528	0.411256	0.434243	0.410724	0.410388	0.410416	0.529245	0.433095	0.410948
253	250	PBW550 /2/PBW550 / 18293 KC75	0.409856	0.410584	0.409716	0.410108	0.397004	0.419124	0.411396	0.409688	0.434383	0.446003	0.0127957	0.0125157	0.0177516	0.410444	0.41078	0.409688	0.411228	0.409772	0.41008	0.409828	0.409492	0.410472	0.410052	0.40994	0.411396	0.410528	0.410444	0.411088	0.410052	0.409912	0.41106	0.40966	0.410108	0.409212	0.411284	0.409744	0.408288	0.411564	0.41008	0.410696	0.433291	0.410332	0.409716	0.410472	0.529301	0.431583	0.410332
254	251	PBW550 /2/PBW550 / 18293 KC75	0.41008	0.410808	0.409884	0.41022	0.397004	0.418844	0.411004	0.409688	0.434159	0.445891	0.0182836	0.0178356	0.0226235	0.410444	0.410892	0.409856	0.411396	0.409716	0.410752	0.409884	0.409604	0.410472	0.410612	0.409828	0.411732	0.410752	0.410668	0.411144	0.410052	0.410024	0.41106	0.41022	0.410332	0.409212	0.4119	0.409912	0.408344	0.411564	0.409912	0.411256	0.434075	0.409884	0.410276	0.410976	0.528965	0.432759	0.410052
255	252	PBW550 /2/PBW550 / 18293 KC75	0.409828	0.41022	0.408904	0.410416	0.396864	0.418704	0.4112	0.409716	0.433963	0.446255	0.0117038	0.0106958	0.0161557	0.409744	0.410696	0.40938	0.41064	0.40952	0.410052	0.409352	0.409408	0.41022	0.409464	0.409968	0.410864	0.409996	0.410416	0.410892	0.409352	0.40938	0.410472	0.409352	0.409576	0.409464	0.411312	0.409772	0.40882	0.4112	0.409772	0.4105	0.433151	0.409576	0.409464	0.409996	0.529553	0.432507	0.410304
256	253	PBW550 /2/PBW550 / 18343 KC75	0.410416	0.410864	0.409884	0.410724	0.3979	0.419628	0.411732	0.410304	0.434607	0.446955	0.0148677	0.0133557	0.0193756	0.410612	0.411452	0.410136	0.41162	0.410332	0.410752	0.410164	0.41022	0.410696	0.410556	0.410724	0.412012	0.411032	0.411172	0.411928	0.410164	0.41036	0.411676	0.40994	0.4105	0.40994	0.412012	0.410472	0.409184	0.412348	0.410584	0.411312	0.433795	0.410556	0.410388	0.410696	0.529861	0.433039	0.410836
257	254	PBW550 /2/PBW550 / 18343 KC75	0.409688	0.410752	0.410164	0.4105	0.3979	0.419964	0.411788	0.409912	0.434495	0.446507	0.0127957	0.0127957	0.0195436	0.410108	0.411172	0.409744	0.411396	0.410332	0.4112	0.40994	0.409548	0.410584	0.410724	0.410276	0.411956	0.41092	0.410948	0.411536	0.409492	0.41008	0.410836	0.410164	0.410836	0.40966	0.412012	0.41008	0.409072	0.411844	0.41008	0.41064	0.433963	0.410276	0.410164	0.41064	0.529357	0.432759	0.410892
258	255	PBW550 /2/PBW550 / 18343 KC75	0.427607	0.428559	0.427691	0.428307	0.416604	0.425395	0.426739	0.427831	0.438303	0.451547	0.334621	0.334677	0.332913	0.428083	0.429203	0.427495	0.428699	0.427411	0.427495	0.427579	0.427299	0.427663	0.427859	0.427579	0.428307	0.428335	0.428699	0.428671	0.426907	0.427159	0.427971	0.427691	0.427747	0.427467	0.428699	0.427887	0.426543	0.428475	0.427271	0.428167	0.397508	0.427579	0.427299	0.428503	0.560605	0.397424	0.428531
259	256	PBW550 /2/PBW550 / 18343 KC75	0.428307	0.428923	0.428055	0.428727	0.416744	0.426319	0.427607	0.428139	0.438723	0.451183	0.334537	0.334425	0.332717	0.428839	0.429791	0.428195	0.429063	0.427663	0.427915	0.428055	0.427719	0.428251	0.428391	0.428279	0.429119	0.429035	0.429007	0.428587	0.427551	0.427411	0.428447	0.428167	0.428223	0.427999	0.429007	0.428027	0.426907	0.429231	0.427691	0.428643	0.398432	0.428055	0.427775	0.428811	0.560745	0.398012	0.428727
260	257	PBW550 /2/PBW550 / 18343 KC75	0.427551	0.428951	0.427579	0.427691	0.41582	0.426179	0.426963	0.427383	0.438359	0.451211	0.334397	0.334565	0.332913	0.428083	0.429147	0.427551	0.428363	0.427579	0.427607	0.427747	0.427131	0.427831	0.428083	0.427579	0.428643	0.428447	0.428307	0.428391	0.426851	0.427215	0.427915	0.428139	0.428251	0.427803	0.428307	0.427775	0.426095	0.428699	0.427383	0.427943	0.397844	0.427243	0.427411	0.428335	0.560661	0.397424	0.428195
261	258	PBW550 /2/PBW550 / 18343 KC75	0.427775	0.428447	0.427243	0.427915	0.416604	0.425283	0.426795	0.427663	0.438191	0.450875	0.335125	0.335125	0.333193	0.428083	0.429035	0.427439	0.428531	0.427187	0.427327	0.427691	0.426851	0.427719	0.427635	0.427859	0.428587	0.428279	0.428531	0.428335	0.427075	0.427103	0.427859	0.427915	0.427747	0.427579	0.428419	0.427719	0.426655	0.428643	0.427439	0.427943	0.397788	0.427523	0.427075	0.428055	0.560493	0.397424	0.428251
262	259	PBW550 /2/PBW550 / 18343 KC75	0.428083	0.428419	0.427495	0.428783	0.416856	0.425647	0.427047	0.427971	0.439451	0.451687	0.333977	0.333641	0.331933	0.428391	0.429119	0.427579	0.428615	0.427663	0.427635	0.427999	0.427495	0.427915	0.427719	0.428223	0.429007	0.428307	0.429007	0.428811	0.427775	0.427523	0.428783	0.428279	0.427831	0.428167	0.428727	0.428307	0.426627	0.429119	0.428419	0.429259	0.397424	0.428167	0.427495	0.428419	0.561081	0.397396	0.428559
263	260	PBW550 /2/PBW550 / 18343 KC75	0.426711	0.427551	0.426347	0.427355	0.415876	0.42478	0.426235	0.426767	0.437575	0.450651	0.334397	0.334509	0.332297	0.426627	0.427803	0.426375	0.427243	0.426459	0.426207	0.426459	0.426347	0.426655	0.426347	0.426627	0.427131	0.427103	0.427523	0.427159	0.426291	0.426095	0.427243	0.426907	0.426403	0.426851	0.427299	0.426431	0.425591	0.427579	0.426767	0.427383	0.396612	0.426683	0.425955	0.427215	0.559933	0.396864	0.427075
264	261	PBW550 /2/PBW550 / 18343 KC75	0.428139	0.428923	0.427663	0.428503	0.416464	0.426207	0.427159	0.428811	0.439227	0.451295	0.335489	0.334705	0.333277	0.428279	0.429175	0.428139	0.428391	0.427551	0.427803	0.428223	0.427607	0.428307	0.427999	0.428111	0.428727	0.428587	0.428839	0.428531	0.427719	0.427691	0.428895	0.428447	0.427887	0.428391	0.428727	0.428363	0.426963	0.428615	0.428419	0.429091	0.398152	0.428279	0.427831	0.428531	0.560409	0.397396	0.428839
265	262	PBW550 /2/PBW550 / 18343 KC75	0.427411	0.428979	0.427327	0.428167	0.416184	0.426375	0.427439	0.428307	0.439171	0.451127	0.334705	0.334929	0.333557	0.427719	0.429455	0.427803	0.428783	0.427999	0.428251	0.428223	0.427943	0.428083	0.428671	0.427663	0.428335	0.428643	0.428223	0.428363	0.427439	0.427971	0.427943	0.428055	0.427999	0.427831	0.428839	0.427803	0.427915	0.428503	0.428195	0.428531	0.39776	0.428167	0.426991	0.428699	0.559793	0.397844	0.428671
266	263	PBW550 /2/PBW550 / 18343 KC75	0.409128	0.409688	0.408932	0.409548	0.396612	0.418396	0.4105	0.409408	0.433879	0.446115	0.0112838	0.0105558	0.0167997	0.409156	0.409884	0.40896	0.41022	0.4091	0.409744	0.408876	0.408764	0.409576	0.409156	0.409324	0.410556	0.409408	0.409772	0.410528	0.409044	0.408904	0.40994	0.408764	0.409212	0.408764	0.410556	0.409016	0.40868	0.410332	0.40952	0.409968	0.432843	0.4091	0.40882	0.409352	0.529637	0.431919	0.409884
268	264	PBW550 /2/PBW550 / 18343 KC75	0.404536	0.404312	0.403668	0.404564	0.373485	0.402772	0.405348	0.404592	0.407728	0.388492	0.324206	0.323366	0.32093	0.40462	0.40518	0.403976	0.40518	0.404228	0.404592	0.40378	0.403556	0.403752	0.404228	0.403612	0.405572	0.404984	0.404564	0.4056	0.403892	0.404256	0.404956	0.403724	0.403388	0.404004	0.40518	0.40476	0.404256	0.405348	0.404592	0.404368	0.377404	0.403612	0.403668	0.404816	0.489318	0.375752	0.405348
269	265	PBW550 /2/PBW550 / 18343 KC75	0.410332	0.410892	0.409912	0.411088	0.397872	0.419824	0.41204	0.410332	0.434355	0.447039	0.0111438	0.0105838	0.0177236	0.409912	0.411256	0.410108	0.4112	0.410248	0.41106	0.409632	0.41008	0.410668	0.410192	0.410696	0.411592	0.410668	0.411088	0.411508	0.409632	0.40994	0.41092	0.4098	0.410248	0.409912	0.411816	0.41022	0.40938	0.411648	0.410388	0.410892	0.433991	0.410584	0.410136	0.410388	0.530113	0.433291	0.411032
270	266	PBW550 /2/PBW550 / 18343 KC75	0.409492	0.41022	0.410024	0.410248	0.3972	0.419264	0.411424	0.409716	0.433963	0.446815	0.0113118	0.0111998	0.0179476	0.40952	0.410584	0.409604	0.410864	0.409856	0.41022	0.409464	0.409352	0.409884	0.410136	0.409632	0.410976	0.410332	0.410192	0.410836	0.408624	0.40966	0.410304	0.409576	0.410024	0.409128	0.411312	0.409212	0.409044	0.410976	0.409492	0.409884	0.433767	0.409576	0.409576	0.410108	0.529329	0.432843	0.41008
271	267	PBW550 /2/PBW550 / 18343 KC75	0.410472	0.410976	0.409996	0.410612	0.397788	0.419628	0.41218	0.410248	0.434719	0.447347	0.0131317	0.0124038	0.0185356	0.410388	0.411172	0.410248	0.411732	0.410444	0.41092	0.410108	0.41022	0.411032	0.410556	0.410556	0.4119	0.410808	0.410892	0.41176	0.409828	0.409912	0.411452	0.410108	0.410724	0.409828	0.411788	0.41036	0.409352	0.411788	0.41036	0.411032	0.434299	0.410612	0.41022	0.410696	0.529917	0.433375	0.410892
272	268	PBW550 /2/PBW550 / 18343 KC75	0.409968	0.410864	0.410276	0.410612	0.397396	0.41974	0.411732	0.41008	0.434719	0.446675	0.0113398	0.0106118	0.0179756	0.40994	0.411004	0.409912	0.411116	0.410332	0.41092	0.410052	0.410332	0.410416	0.410724	0.4105	0.411396	0.410528	0.410668	0.411424	0.409324	0.410136	0.410556	0.409828	0.410556	0.40994	0.411732	0.409688	0.409576	0.411228	0.410584	0.410416	0.434243	0.410556	0.410276	0.410416	0.529413	0.432703	0.410668
273	269	PBW550 /2/PBW550 / 18343 KC75	0.410668	0.411452	0.410472	0.41176	0.398152	0.419656	0.412488	0.410836	0.434971	0.447319	0.0128797	0.0120958	0.0185076	0.41064	0.41176	0.41078	0.411704	0.410976	0.411172	0.410248	0.410584	0.411284	0.410808	0.411144	0.411984	0.41106	0.411592	0.41218	0.409912	0.410164	0.411144	0.41064	0.411032	0.41036	0.412264	0.410668	0.410556	0.41176	0.411172	0.41106	0.434719	0.411312	0.410472	0.411228	0.530449	0.433571	0.411536
274	270	PBW550 /2/PBW550 / 18343 KC75	0.407504	0.408064	0.407084	0.40714	0.405404	0.405628	0.407756	0.40672	0.418144	0.417388	0.310486	0.310094	0.308554	0.4077	0.408204	0.406608	0.408204	0.407028	0.407616	0.407084	0.40686	0.406944	0.407588	0.40742	0.409044	0.408624	0.408316	0.408456	0.407252	0.407056	0.407812	0.407196	0.407196	0.407364	0.40882	0.407952	0.405992	0.408876	0.407056	0.408008	0.382612	0.407252	0.406916	0.40784	0.523926	0.381576	0.40826
275	271	PBW550 /2/PBW550 / 18343 KC75	0.409576	0.410304	0.40938	0.40994	0.397172	0.419012	0.411116	0.4098	0.434495	0.446283	0.0108358	0.0101638	0.0175836	0.409604	0.410276	0.409128	0.410612	0.409884	0.410472	0.409324	0.40966	0.410248	0.40966	0.409884	0.411172	0.409744	0.41022	0.410752	0.409212	0.409408	0.410388	0.409268	0.40994	0.409436	0.411116	0.409408	0.409072	0.410892	0.409912	0.410192	0.433627	0.409884	0.409716	0.4098	0.529413	0.432647	0.410164
276	272	PBW550 /2/PBW550 / 18343 KC75	0.4105	0.411004	0.41008	0.411032	0.398096	0.419264	0.412432	0.410724	0.435139	0.447095	0.0121518	0.0115918	0.0177236	0.41036	0.41148	0.409996	0.411592	0.410528	0.410836	0.409912	0.410304	0.411004	0.410472	0.410752	0.41204	0.410668	0.411144	0.411732	0.410304	0.410108	0.411312	0.41036	0.410584	0.410248	0.411816	0.4105	0.409828	0.411704	0.41078	0.41134	0.434047	0.410752	0.410192	0.410612	0.529721	0.432675	0.411088
277	273	PBW550 /2/PBW550 / 18343 KC75	0.40658	0.407084	0.40616	0.406832	0.405768	0.405096	0.407392	0.406188	0.417612	0.41764	0.31113	0.31029	0.309086	0.406888	0.407224	0.40602	0.407	0.406384	0.40658	0.406552	0.40616	0.406132	0.40616	0.406552	0.40756	0.406916	0.407896	0.4077	0.406832	0.406132	0.40784	0.406272	0.406216	0.40672	0.407448	0.407532	0.406356	0.407896	0.406748	0.407924	0.381576	0.406496	0.405712	0.406412	0.523282	0.380708	0.407112
278	274	PBW550 /2/PBW550 / 18343 KC75	0.405712	0.406552	0.40546	0.405628	0.404844	0.40462	0.406244	0.405432	0.417304	0.41638	0.308694	0.308974	0.30665	0.406356	0.40714	0.405544	0.406748	0.405908	0.40672	0.405964	0.405796	0.405488	0.4063	0.405572	0.407644	0.407336	0.406692	0.406608	0.405908	0.406048	0.406804	0.406076	0.40602	0.405516	0.40714	0.40644	0.404928	0.407364	0.406048	0.407448	0.381156	0.405796	0.405068	0.406552	0.523534	0.380624	0.406748
279	275	PBW550 /2/PBW550 / 18343 KC75	0.406188	0.406804	0.405208	0.406552	0.40504	0.404648	0.40672	0.406132	0.416436	0.416632	0.310458	0.310178	0.308862	0.406216	0.40756	0.405516	0.406608	0.40588	0.406468	0.406048	0.405656	0.405964	0.406608	0.406048	0.407728	0.407084	0.407224	0.40686	0.405992	0.406188	0.407056	0.405824	0.405768	0.40616	0.40728	0.40658	0.405572	0.407448	0.405964	0.407252	0.380792	0.406608	0.4056	0.406468	0.523002	0.380148	0.406384
280	276	DBW16 /2/DBW16 / 21758 KC75	0.405768	0.406216	0.40546	0.406132	0.404732	0.404396	0.40602	0.405376	0.416632	0.416324	0.309086	0.309366	0.307154	0.406076	0.407252	0.405432	0.406356	0.405236	0.405936	0.405796	0.405684	0.405208	0.40602	0.405404	0.407364	0.406832	0.406972	0.406832	0.406244	0.405936	0.40714	0.405628	0.405124	0.405796	0.407308	0.40644	0.404928	0.407308	0.405376	0.407224	0.380316	0.40574	0.405068	0.405824	0.52191	0.380176	0.406188
282	277	DBW16 /2/DBW16 / 21758 KC75	0.406496	0.407448	0.406468	0.406692	0.405124	0.40518	0.407308	0.406216	0.417136	0.417612	0.31043	0.310262	0.309058	0.407028	0.407924	0.40644	0.407364	0.406692	0.40728	0.406636	0.406188	0.406776	0.407644	0.406692	0.40798	0.40812	0.407476	0.407728	0.406188	0.40644	0.40714	0.406916	0.40686	0.407028	0.408148	0.407	0.40616	0.407812	0.406216	0.407056	0.382052	0.40686	0.4063	0.407224	0.52331	0.38124	0.407308
283	278	DBW16 /2/DBW16 / 21758 KC75	0.407588	0.40826	0.407056	0.407784	0.405544	0.40588	0.408008	0.407364	0.417612	0.417304	0.310458	0.310122	0.308918	0.40784	0.408456	0.40714	0.408176	0.407392	0.408148	0.407728	0.407448	0.40742	0.407952	0.40756	0.40924	0.408932	0.4084	0.408876	0.407224	0.407476	0.408232	0.407336	0.407392	0.40756	0.408848	0.40826	0.407028	0.408848	0.407084	0.408372	0.38264	0.40756	0.407112	0.408092	0.524234	0.380932	0.407952
284	279	DBW16 /2/DBW16 / 21758 KC75	0.406244	0.407364	0.406664	0.406328	0.405264	0.404928	0.407056	0.406076	0.417276	0.417248	0.310402	0.310402	0.30875	0.407112	0.40756	0.40602	0.40756	0.406104	0.40714	0.406384	0.406104	0.40658	0.406944	0.406552	0.408008	0.407756	0.40756	0.407812	0.406384	0.406468	0.407336	0.40644	0.40644	0.406832	0.408008	0.407196	0.405684	0.407728	0.406132	0.407588	0.382024	0.406104	0.406104	0.406916	0.523618	0.380876	0.406888
285	280	DBW16 /2/DBW16 / 21758 KC75	0.406328	0.407336	0.406524	0.406692	0.405236	0.404844	0.407364	0.406216	0.416912	0.417108	0.310542	0.31043	0.309114	0.40686	0.407364	0.406496	0.407028	0.406468	0.406664	0.40658	0.406356	0.406608	0.406972	0.40658	0.407308	0.407392	0.407588	0.407392	0.406188	0.406328	0.407028	0.4063	0.406524	0.40686	0.407364	0.407784	0.406216	0.40686	0.40616	0.406888	0.382948	0.40658	0.406132	0.406944	0.52359	0.381576	0.40714
286	281	DBW16 /2/DBW16 / 21758 KC75	0.407504	0.40868	0.407476	0.407812	0.406748	0.406132	0.408372	0.407336	0.417752	0.41806	0.311438	0.311662	0.309338	0.408428	0.409268	0.407448	0.408708	0.407756	0.4084	0.407588	0.407196	0.407672	0.408316	0.407812	0.409716	0.40924	0.40882	0.409128	0.40714	0.40728	0.408316	0.408148	0.408148	0.4077	0.409268	0.408344	0.406664	0.409772	0.40728	0.408624	0.383676	0.4077	0.4077	0.408456	0.525045	0.382696	0.408876
287	282	DBW16 /2/DBW16 / 21758 KC75	0.406804	0.407196	0.405824	0.406776	0.404816	0.404984	0.407224	0.406244	0.417108	0.4168	0.31001	0.309786	0.307518	0.406888	0.40756	0.406132	0.407392	0.406104	0.406524	0.406552	0.405824	0.405908	0.40644	0.406664	0.408288	0.40742	0.40784	0.407924	0.406328	0.406076	0.40728	0.40644	0.40616	0.406832	0.407672	0.407028	0.405964	0.408176	0.406132	0.407308	0.381688	0.40644	0.405936	0.40658	0.522666	0.381268	0.407056
288	283	DBW16 /2/DBW16 / 21758 KC75	0.406524	0.407588	0.406328	0.407056	0.405936	0.40504	0.407336	0.406524	0.417164	0.41708	0.31085	0.310626	0.30847	0.406664	0.407616	0.40658	0.406944	0.406664	0.406916	0.406832	0.406664	0.406468	0.407168	0.406776	0.40756	0.407364	0.40756	0.407756	0.406328	0.406524	0.407504	0.406552	0.40672	0.406832	0.407616	0.40742	0.406468	0.40756	0.406804	0.407252	0.381632	0.407112	0.40616	0.406412	0.523562	0.380652	0.407168
289	284	DBW16 /2/DBW16 / 21758 KC75	0.406272	0.406944	0.405516	0.406524	0.405068	0.404564	0.40714	0.406384	0.4168	0.416548	0.310766	0.310206	0.308834	0.406244	0.407084	0.405992	0.406692	0.40602	0.406384	0.406132	0.406356	0.406272	0.406636	0.406468	0.407084	0.407056	0.407364	0.407336	0.4063	0.406048	0.407252	0.406132	0.406076	0.40686	0.40742	0.407112	0.40616	0.407252	0.406272	0.40728	0.38194	0.406636	0.405852	0.406104	0.523702	0.38096	0.40686
290	285	DBW16 /2/DBW16 / 21758 KC75	0.4063	0.406412	0.4056	0.40644	0.405264	0.404648	0.40672	0.405964	0.417556	0.41764	0.310178	0.309562	0.307686	0.406608	0.407112	0.405628	0.406832	0.405656	0.406412	0.405992	0.405992	0.405964	0.405992	0.406272	0.407672	0.406972	0.40728	0.40714	0.40644	0.406076	0.407224	0.406048	0.405544	0.406552	0.407112	0.407196	0.40546	0.40756	0.406188	0.407588	0.381016	0.406216	0.405768	0.405908	0.52345	0.380316	0.40672
291	286	DBW16 /2/DBW16 / 21758 KC75	0.392244	0.392916	0.39244	0.392384	0.384824	0.399664	0.393448	0.393364	0.407868	0.387344	0.274227	0.274283	0.27599	0.39272	0.39356	0.39258	0.393056	0.39244	0.392692	0.393112	0.393	0.392188	0.392664	0.39272	0.393224	0.392972	0.392664	0.392524	0.392944	0.393196	0.393504	0.393	0.392272	0.392384	0.393728	0.39286	0.393196	0.393336	0.393588	0.393196	0.37872	0.392888	0.392104	0.393476	0.511466	0.374885	0.393
292	287	DBW16 /2/DBW16 / 21758 KC75	0.382472	0.383144	0.382388	0.383788	0.373373	0.39174	0.38474	0.38404	0.399664	0.381828	0.264455	0.264735	0.263811	0.383508	0.384012	0.383424	0.383844	0.383004	0.383424	0.383172	0.382724	0.38292	0.382948	0.382948	0.38446	0.383312	0.383788	0.383872	0.38334	0.382976	0.384628	0.382836	0.382892	0.383004	0.384348	0.383648	0.383536	0.383676	0.38376	0.383928	0.370293	0.383508	0.382444	0.383424	0.503878	0.366009	0.38334
293	288	DBW16 /2/DBW16 / 21758 KC75	0.289122	0.28873	0.288758	0.28971	0.308974	0.294302	0.289598	0.289962	0.315834	0.362733	0.378524	0.378188	0.375136	0.28971	0.289766	0.288618	0.290438	0.289878	0.288954	0.288702	0.288646	0.288954	0.288702	0.28915	0.289542	0.289682	0.28999	0.29153	0.289654	0.289626	0.290662	0.28859	0.287918	0.288478	0.289934	0.290578	0.289906	0.291054	0.288562	0.289962	0.32415	0.289374	0.288758	0.288898	0.445975	0.320762	0.290102
294	289	DBW16 /2/DBW16 / 21758 KC75	0.352625	0.353353	0.353213	0.352373	0.307574	0.352877	0.353605	0.352681	0.360801	0.283606	0.403444	0.40378	0.40084	0.353101	0.353717	0.352905	0.353381	0.354109	0.353241	0.352877	0.352765	0.353129	0.353829	0.353213	0.354277	0.353353	0.353549	0.354305	0.353717	0.353241	0.353941	0.353493	0.353829	0.353493	0.353717	0.353801	0.353913	0.355005	0.353577	0.353801	0.348005	0.352765	0.353325	0.353297	0.325857	0.345625	0.354445
295	290	DBW16 /2/DBW16 / 21758 KC75	0.344141	0.344645	0.344393	0.345177	0.306986	0.341873	0.344617	0.345149	0.356349	0.278426	0.389696	0.390032	0.38782	0.344841	0.344841	0.344925	0.345345	0.345569	0.345205	0.344673	0.344281	0.344757	0.344113	0.344561	0.345513	0.345429	0.344841	0.346101	0.344001	0.344645	0.345233	0.344505	0.344393	0.344393	0.345569	0.345597	0.346661	0.345289	0.345205	0.344813	0.357105	0.345121	0.344505	0.345205	0.364077	0.355285	0.345681
296	291	DBW16 /2/DBW16 / 21758 KC75	0.333641	0.334481	0.333725	0.334509	0.303038	0.331989	0.332997	0.334033	0.347025	0.343581	0.316086	0.316758	0.312754	0.334677	0.334733	0.334089	0.335181	0.334285	0.334705	0.334061	0.333277	0.333977	0.334005	0.333949	0.335965	0.335153	0.334733	0.335265	0.334453	0.334537	0.334789	0.333893	0.333725	0.333725	0.334901	0.335881	0.334201	0.335349	0.335097	0.334873	0.360437	0.334285	0.334005	0.334929	0.426375	0.356881	0.335293
297	292	DBW16 /2/DBW16 / 21758 KC75	0.408876	0.409548	0.409184	0.408848	0.39636	0.418144	0.410136	0.408876	0.433739	0.445807	0.00957581	0.0097998	0.0160437	0.409408	0.409912	0.408316	0.410192	0.409016	0.409548	0.409128	0.409016	0.409492	0.409576	0.409128	0.410752	0.409772	0.40924	0.40994	0.409352	0.40882	0.409856	0.409016	0.409408	0.408344	0.410136	0.4091	0.407308	0.41036	0.409492	0.410108	0.433487	0.40896	0.40896	0.409604	0.528153	0.431667	0.409296
298	293	DBW16 /2/DBW16 / 21758 KC75	0.409212	0.409436	0.408792	0.409184	0.396192	0.418088	0.410248	0.409212	0.433627	0.445247	0.00951981	0.00912782	0.0156517	0.409072	0.409912	0.408652	0.409856	0.408792	0.409324	0.408848	0.40868	0.40938	0.409072	0.40952	0.410304	0.409604	0.409576	0.409828	0.408904	0.40882	0.409912	0.408624	0.40868	0.408624	0.41036	0.40882	0.4077	0.410136	0.4091	0.409828	0.433543	0.409296	0.408848	0.409212	0.528601	0.432283	0.409296
299	294	DBW16 /2/DBW16 / 21758 KC75	0.409744	0.409856	0.408988	0.40966	0.396836	0.418508	0.411116	0.409912	0.434159	0.446787	0.0104438	0.0101078	0.0157917	0.409716	0.40994	0.408904	0.410668	0.409268	0.409688	0.4091	0.4091	0.409688	0.409268	0.409772	0.410724	0.409744	0.409772	0.41036	0.409212	0.409016	0.410668	0.408932	0.4091	0.408876	0.410388	0.409464	0.408288	0.410892	0.409688	0.410528	0.433347	0.409772	0.40882	0.409576	0.529749	0.432423	0.409772
300	295	DBW16 /2/DBW16 / 21758 KC75	0.38278	0.382724	0.382416	0.38292	0.374241	0.375752	0.382248	0.38222	0.399692	0.412712	0.365729	0.366121	0.362565	0.382696	0.382976	0.382388	0.382752	0.382192	0.381996	0.383312	0.382304	0.382052	0.382024	0.382696	0.382976	0.382108	0.38236	0.381996	0.382976	0.382388	0.383256	0.382976	0.381632	0.383032	0.382136	0.382332	0.383172	0.3832	0.383508	0.3839	0.345625	0.382416	0.382416	0.382444	0.506594	0.343581	0.383144
301	296	DBW16 /2/DBW16 / 21758 KC75	0.383312	0.382976	0.382724	0.383452	0.374325	0.375892	0.382668	0.383088	0.4	0.413076	0.365701	0.365925	0.361977	0.383396	0.383508	0.382976	0.383396	0.382556	0.382472	0.38362	0.382724	0.382752	0.38278	0.383284	0.383676	0.383088	0.383228	0.3832	0.383284	0.382976	0.383956	0.383228	0.382388	0.38306	0.382724	0.382976	0.383592	0.383844	0.38376	0.384376	0.346269	0.383172	0.382892	0.38292	0.50735	0.343329	0.383844
302	297	DBW16 /2/DBW16 / 18341 KC75	0.383732	0.383452	0.382976	0.38404	0.374521	0.376424	0.383144	0.383508	0.39986	0.4126	0.367073	0.366849	0.362901	0.383648	0.383816	0.383676	0.383592	0.383088	0.382668	0.383368	0.38264	0.382948	0.382472	0.383592	0.383816	0.382948	0.383424	0.38334	0.383592	0.382724	0.384208	0.383368	0.382136	0.383816	0.382808	0.38362	0.384404	0.38432	0.384348	0.384516	0.346465	0.38348	0.383032	0.383284	0.50693	0.344085	0.38404
303	298	DBW16 /2/DBW16 / 18341 KC75	0.382388	0.382948	0.382304	0.383256	0.373177	0.375976	0.38264	0.383004	0.399188	0.41036	0.364889	0.365113	0.361949	0.382752	0.3832	0.382892	0.3832	0.382584	0.3825	0.382808	0.382024	0.382276	0.38208	0.382416	0.3832	0.382556	0.382976	0.383004	0.38264	0.382388	0.383088	0.38264	0.38152	0.382584	0.382808	0.382892	0.384236	0.383872	0.383508	0.383396	0.344113	0.382304	0.382024	0.382724	0.506258	0.342461	0.383816
304	299	DBW16 /2/DBW16 / 18341 KC75	0.381156	0.381268	0.380736	0.381856	0.372897	0.374577	0.38124	0.38138	0.398012	0.410528	0.364105	0.364161	0.360885	0.381576	0.381688	0.381324	0.381688	0.380792	0.380876	0.381632	0.380512	0.38082	0.380512	0.380736	0.382024	0.381156	0.381856	0.381884	0.380904	0.38082	0.381576	0.380904	0.379896	0.380792	0.381632	0.381324	0.38166	0.382248	0.381604	0.38222	0.343273	0.381128	0.380232	0.381716	0.506146	0.341397	0.382248
306	300	DBW16 /2/DBW16 / 18341 KC75	0.384712	0.384544	0.383844	0.3853	0.369733	0.37802	0.384684	0.384488	0.40084	0.407364	0.366597	0.366877	0.363265	0.384964	0.385244	0.384712	0.385076	0.384012	0.38404	0.384404	0.383508	0.383872	0.3839	0.384572	0.385188	0.384208	0.385188	0.385272	0.384684	0.383984	0.385524	0.384684	0.383508	0.384684	0.384684	0.384824	0.384936	0.385804	0.385384	0.385832	0.341453	0.38446	0.384068	0.384544	0.502758	0.339857	0.385356
307	301	DBW16 /2/DBW16 / 18341 KC75	0.381128	0.381688	0.380932	0.38194	0.372029	0.375164	0.38166	0.381296	0.397704	0.408596	0.362453	0.362509	0.359737	0.381268	0.381996	0.38152	0.381884	0.381044	0.380848	0.381212	0.38026	0.380904	0.380932	0.380708	0.381548	0.381184	0.381548	0.381688	0.380876	0.380904	0.381772	0.381212	0.380596	0.380988	0.381492	0.380904	0.381576	0.381996	0.381464	0.382024	0.344533	0.380988	0.380764	0.38124	0.504942	0.341929	0.38194
309	302	DBW16 /2/DBW16 / 18341 KC75	0.380876	0.381156	0.38096	0.381576	0.372673	0.374689	0.38096	0.380484	0.397172	0.410472	0.364161	0.364497	0.360941	0.381184	0.38152	0.381212	0.381576	0.380736	0.380428	0.381072	0.380344	0.380708	0.38068	0.38068	0.3818	0.38138	0.38152	0.38166	0.380792	0.38082	0.38152	0.381016	0.380456	0.380848	0.38124	0.3811	0.3811	0.382136	0.381212	0.381996	0.344225	0.38096	0.380288	0.381268	0.50637	0.342237	0.381744
310	303	DBW16 /2/DBW16 / 18341 KC75	0.38152	0.381576	0.380988	0.381884	0.373205	0.374997	0.381604	0.381632	0.39832	0.411116	0.365253	0.365085	0.361473	0.38194	0.382164	0.381744	0.382108	0.38138	0.381128	0.38166	0.380764	0.381184	0.380988	0.381212	0.382612	0.381856	0.382164	0.38236	0.381436	0.381296	0.382556	0.381436	0.380708	0.381268	0.38166	0.381856	0.381744	0.38278	0.381968	0.383088	0.344757	0.381492	0.380876	0.381576	0.50707	0.342657	0.382612
311	304	DBW16 /2/DBW16 / 18341 KC75	0.381716	0.382052	0.381464	0.38236	0.372449	0.374913	0.381408	0.381716	0.397788	0.409744	0.364553	0.365225	0.361613	0.381408	0.382528	0.38194	0.381968	0.38152	0.381156	0.381632	0.380736	0.381604	0.381352	0.381352	0.381576	0.381772	0.382136	0.381716	0.380904	0.381156	0.381856	0.381856	0.381072	0.381632	0.381688	0.381548	0.38222	0.382024	0.38194	0.38222	0.344785	0.38208	0.381128	0.382164	0.505922	0.342125	0.382304
312	305	DBW16 /2/DBW16 / 18341 KC75	0.381548	0.381828	0.381072	0.382192	0.372673	0.374913	0.381576	0.381436	0.3979	0.41008	0.365113	0.365113	0.362117	0.38152	0.382136	0.381716	0.381856	0.381128	0.380876	0.381576	0.380624	0.381212	0.381016	0.381408	0.381744	0.381492	0.381856	0.381772	0.381016	0.381044	0.381912	0.381408	0.380568	0.381632	0.381296	0.381492	0.382108	0.382024	0.381772	0.382052	0.344449	0.381688	0.380792	0.381716	0.505754	0.342069	0.382248
313	306	DBW16 /2/DBW16 / 18341 KC75	0.382444	0.38222	0.381408	0.382808	0.373457	0.374857	0.381968	0.382164	0.398572	0.411032	0.364777	0.365057	0.361221	0.382136	0.382472	0.382108	0.382416	0.381744	0.381212	0.382192	0.381016	0.381828	0.381184	0.382024	0.382696	0.381828	0.382528	0.382612	0.38208	0.38138	0.382808	0.381968	0.381016	0.381912	0.381968	0.382444	0.382332	0.382976	0.382556	0.383284	0.345065	0.38208	0.38152	0.38194	0.50637	0.342909	0.382864
314	307	DBW17 /2/DBW17 / 21758 KC75	0.382304	0.38264	0.382388	0.382444	0.373261	0.375668	0.381716	0.38208	0.398936	0.412068	0.366653	0.366989	0.363153	0.382276	0.382612	0.382416	0.3825	0.382276	0.382192	0.3825	0.381716	0.38208	0.382052	0.382332	0.382276	0.382136	0.382052	0.3818	0.382332	0.38236	0.382444	0.382724	0.381772	0.382612	0.38194	0.382192	0.383088	0.382668	0.3832	0.383256	0.346325	0.381996	0.382164	0.382472	0.50623	0.343329	0.383116
315	308	DBW17 /2/DBW17 / 21758 KC75	0.382836	0.382836	0.382304	0.382696	0.374241	0.376312	0.381912	0.382444	0.399356	0.4126	0.366065	0.366569	0.362677	0.38264	0.383032	0.382668	0.38264	0.382024	0.382332	0.382864	0.382024	0.382276	0.382472	0.38264	0.382472	0.3825	0.38236	0.3825	0.382752	0.382556	0.383368	0.38292	0.382024	0.382696	0.382304	0.382444	0.382556	0.383368	0.383564	0.383676	0.345401	0.382304	0.382528	0.382444	0.506538	0.343413	0.383032
316	309	DBW17 /2/DBW17 / 21758 KC75	0.383564	0.383396	0.382976	0.38376	0.374801	0.376648	0.383088	0.383284	0.399972	0.413328	0.366345	0.366401	0.362341	0.38376	0.383704	0.383396	0.383424	0.382976	0.382892	0.383872	0.382584	0.38306	0.382472	0.383312	0.383648	0.383172	0.383592	0.383172	0.383648	0.382948	0.384432	0.383648	0.382416	0.383536	0.382976	0.383452	0.383844	0.384208	0.384236	0.384684	0.346465	0.382976	0.383256	0.383396	0.507602	0.344477	0.384264
317	310	DBW17 /2/DBW17 / 21758 KC75	0.381688	0.382136	0.381492	0.382276	0.372925	0.375388	0.381996	0.381856	0.398656	0.40994	0.365085	0.365477	0.361529	0.38222	0.3825	0.382248	0.382444	0.381828	0.381632	0.382276	0.381156	0.381576	0.381268	0.381716	0.382612	0.38208	0.382444	0.382696	0.38222	0.38152	0.382612	0.38194	0.381212	0.381604	0.382276	0.382024	0.382136	0.383284	0.382864	0.383088	0.344981	0.381716	0.381436	0.382192	0.506678	0.342769	0.382836
318	311	DBW17 /2/DBW17 / 21758 KC75	0.383312	0.3832	0.382724	0.383844	0.371245	0.376732	0.382948	0.383256	0.399272	0.410444	0.367213	0.367213	0.363937	0.383116	0.38362	0.383032	0.383172	0.382612	0.382808	0.383116	0.381996	0.382696	0.3825	0.382724	0.383396	0.383088	0.383788	0.38376	0.382724	0.38264	0.383564	0.382892	0.38194	0.382892	0.383172	0.383144	0.383872	0.383676	0.383704	0.383928	0.340221	0.382948	0.382276	0.383424	0.504046	0.338233	0.383844
319	312	DBW17 /2/DBW17 / 21758 KC75	0.383788	0.383844	0.383032	0.384208	0.371161	0.376984	0.383816	0.383732	0.40014	0.40924	0.367633	0.367969	0.364133	0.383704	0.38432	0.383508	0.38404	0.383368	0.383396	0.383704	0.382808	0.383228	0.383032	0.383424	0.384208	0.383228	0.38404	0.384404	0.383536	0.383172	0.384544	0.383536	0.382584	0.383536	0.383592	0.383788	0.384404	0.384656	0.384348	0.384516	0.340081	0.383368	0.383032	0.383676	0.50357	0.338205	0.384432
320	313	DBW17 /2/DBW17 / 21758 KC75	0.38376	0.38404	0.38362	0.384628	0.371805	0.377796	0.384068	0.383536	0.39972	0.410332	0.367493	0.367661	0.364385	0.384292	0.384404	0.38404	0.384348	0.383788	0.383592	0.383788	0.382668	0.383312	0.383396	0.38362	0.384292	0.383928	0.38446	0.384544	0.383508	0.38348	0.38446	0.383452	0.383172	0.383732	0.38418	0.38404	0.3846	0.384628	0.384152	0.3846	0.340949	0.383732	0.38334	0.383984	0.503654	0.338905	0.384572
321	314	DBW17 /2/DBW17 / 21758 KC75	0.382976	0.383088	0.38306	0.3839	0.371189	0.376956	0.383564	0.382864	0.399384	0.408932	0.367437	0.367437	0.364049	0.383508	0.3839	0.383368	0.383844	0.382892	0.382976	0.383396	0.38194	0.382808	0.383004	0.382724	0.384068	0.38376	0.383956	0.384208	0.382948	0.383032	0.384068	0.38306	0.382388	0.382668	0.383732	0.383536	0.383592	0.38446	0.383424	0.384208	0.340221	0.383228	0.382556	0.383704	0.503542	0.338345	0.384236
322	315	DBW17 /2/DBW17 / 21758 KC75	0.384712	0.38488	0.384348	0.385076	0.370349	0.3783	0.384852	0.384488	0.400952	0.408092	0.366373	0.366933	0.363321	0.384796	0.38502	0.384488	0.384908	0.384404	0.384152	0.384964	0.383844	0.384096	0.384292	0.384348	0.385132	0.384656	0.385076	0.38544	0.38446	0.384264	0.385356	0.384572	0.384012	0.38446	0.384796	0.384544	0.384992	0.38558	0.385216	0.385776	0.341173	0.38418	0.38418	0.384656	0.502702	0.338793	0.3853
323	316	DBW17 /2/DBW17 / 21758 KC75	0.384712	0.384824	0.384292	0.385636	0.370853	0.378692	0.385132	0.384656	0.401008	0.409716	0.366709	0.367045	0.363657	0.38502	0.385412	0.384936	0.3853	0.384236	0.384152	0.384796	0.384068	0.384432	0.384516	0.384516	0.385412	0.38488	0.385356	0.385608	0.384348	0.38404	0.385412	0.384628	0.3839	0.38474	0.384684	0.384712	0.385216	0.385804	0.385048	0.38572	0.341621	0.384852	0.38418	0.384768	0.502814	0.339409	0.385692
324	317	DBW17 /2/DBW17 / 21758 KC75	0.38362	0.38362	0.38292	0.3846	0.372001	0.377096	0.384096	0.383676	0.40014	0.41148	0.368081	0.367913	0.364469	0.383816	0.384152	0.3839	0.383928	0.383088	0.38306	0.383592	0.38264	0.383508	0.382696	0.383424	0.38432	0.383508	0.38432	0.384404	0.383424	0.38278	0.384264	0.383536	0.382416	0.383592	0.383816	0.383844	0.38446	0.384432	0.384012	0.384572	0.341257	0.383928	0.382976	0.383844	0.504242	0.339101	0.384376
325	318	DBW17 /2/DBW17 / 21758 KC75	0.383872	0.384376	0.38362	0.38446	0.371581	0.377572	0.384124	0.383312	0.400112	0.408652	0.367213	0.368053	0.364329	0.384236	0.384516	0.383984	0.38446	0.38362	0.383592	0.383956	0.38278	0.383648	0.383788	0.383564	0.384908	0.384376	0.384404	0.384544	0.383508	0.383536	0.384516	0.384236	0.383396	0.3839	0.384236	0.383928	0.383984	0.385188	0.384152	0.385104	0.340333	0.384068	0.383564	0.384376	0.503038	0.338345	0.384852
326	319	DBW17 /2/DBW17 / 21758 KC75	0.386728	0.386224	0.385916	0.3867	0.372085	0.379196	0.38586	0.386392	0.403416	0.410108	0.367157	0.367493	0.363769	0.38642	0.386476	0.386112	0.386476	0.385412	0.385832	0.386476	0.385804	0.385776	0.385188	0.386252	0.386476	0.385776	0.38614	0.386112	0.386196	0.385664	0.387148	0.386252	0.385076	0.386308	0.385692	0.38628	0.386392	0.387148	0.38684	0.387624	0.343021	0.386252	0.386028	0.386168	0.503318	0.340641	0.386644
327	320	DBW17 /2/DBW17 / 21758 KC75	0.385244	0.384964	0.384712	0.38516	0.373457	0.378776	0.384656	0.384684	0.401316	0.41316	0.368977	0.369425	0.365421	0.385104	0.385104	0.384684	0.38488	0.384376	0.38446	0.38544	0.384264	0.384628	0.384432	0.384936	0.38544	0.384572	0.384992	0.384796	0.384992	0.384404	0.385608	0.385104	0.38376	0.384992	0.384488	0.384908	0.38502	0.385944	0.385412	0.386252	0.342041	0.385272	0.384656	0.384964	0.504914	0.340333	0.385608
328	321	DBW17 /2/DBW17 / 21758 KC75	0.384992	0.385048	0.38446	0.384908	0.373597	0.3783	0.384348	0.3846	0.401456	0.413916	0.369565	0.369621	0.366121	0.384852	0.384908	0.384656	0.384964	0.38418	0.384264	0.38502	0.384404	0.3846	0.384348	0.384684	0.385188	0.3846	0.384908	0.385048	0.385244	0.384488	0.38586	0.385188	0.384068	0.384908	0.384628	0.384936	0.385272	0.385524	0.38572	0.386112	0.342629	0.38474	0.384908	0.384824	0.505558	0.340081	0.385524
329	322	DBW17 /2/DBW17 / 21758 KC75	0.383116	0.38334	0.38292	0.384096	0.371385	0.37732	0.383816	0.383732	0.399916	0.41064	0.367577	0.367633	0.364861	0.383872	0.383928	0.383564	0.383816	0.383144	0.382948	0.383536	0.382472	0.38306	0.38292	0.383088	0.384432	0.38334	0.384208	0.384348	0.383424	0.383004	0.384152	0.3832	0.382528	0.383256	0.38376	0.383676	0.384236	0.384712	0.383956	0.384572	0.340249	0.383088	0.382752	0.383508	0.504298	0.338877	0.38432
330	323	DBW17 /2/DBW17 / 21758 KC75	0.406188	0.406804	0.405992	0.405992	0.40504	0.404928	0.405936	0.405572	0.417668	0.417752	0.309954	0.30945	0.307518	0.40672	0.40728	0.40546	0.406776	0.4056	0.406412	0.405992	0.40588	0.405516	0.406664	0.405936	0.407504	0.407252	0.407056	0.40686	0.40616	0.406076	0.407168	0.405992	0.405712	0.405992	0.407224	0.406692	0.40434	0.407448	0.406412	0.407364	0.381128	0.40588	0.405432	0.406132	0.522946	0.380316	0.406552
331	324	DBW17 /2/DBW17 / 21758 KC75	0.405236	0.405684	0.40504	0.405656	0.404704	0.40392	0.406048	0.405068	0.416996	0.417136	0.308722	0.308442	0.306286	0.4056	0.40616	0.404956	0.405712	0.404872	0.405516	0.405264	0.405152	0.404844	0.40532	0.405152	0.406608	0.406244	0.40616	0.406244	0.405544	0.405404	0.406888	0.40504	0.40504	0.40532	0.406608	0.4063	0.404676	0.406608	0.405684	0.406692	0.379448	0.405432	0.404368	0.405236	0.523002	0.379084	0.405488
332	325	DBW17 /2/DBW17 / 21758 KC75	0.405684	0.40658	0.40588	0.406104	0.404816	0.40504	0.406496	0.405572	0.417052	0.416632	0.309282	0.308946	0.307406	0.406048	0.406944	0.405852	0.406664	0.4056	0.4063	0.40616	0.406048	0.405572	0.406496	0.405936	0.406944	0.407196	0.40672	0.406916	0.405992	0.405964	0.407	0.406104	0.406104	0.405768	0.407056	0.406692	0.404788	0.406888	0.406244	0.407252	0.380792	0.406104	0.405208	0.406356	0.523898	0.379364	0.406272
333	326	DBW17 /2/DBW17 / 21758 KC75	0.405852	0.406748	0.405544	0.405992	0.405768	0.404816	0.406104	0.40546	0.417332	0.417192	0.30973	0.309226	0.30763	0.406384	0.407336	0.40574	0.406608	0.405824	0.406244	0.406272	0.405544	0.405628	0.406272	0.405544	0.407392	0.407252	0.407112	0.407028	0.406272	0.40602	0.406888	0.406048	0.405712	0.406048	0.407392	0.407028	0.405012	0.407336	0.406076	0.407476	0.380512	0.405824	0.40504	0.4063	0.523562	0.379868	0.406216
334	327	DBW17 /2/DBW17 / 21758 KC75	0.405124	0.40602	0.405376	0.405264	0.403808	0.404144	0.40588	0.4049	0.41666	0.416184	0.309226	0.309002	0.307126	0.405712	0.406608	0.405068	0.406104	0.405152	0.405796	0.405544	0.405152	0.405124	0.405656	0.40532	0.40672	0.4063	0.406552	0.406636	0.405488	0.405404	0.406272	0.405488	0.405544	0.405264	0.40644	0.406244	0.404676	0.406664	0.40518	0.406748	0.38096	0.405544	0.404816	0.405628	0.52345	0.380036	0.405768
335	328	DBW17 /2/DBW17 / 21758 KC75	0.207448	0.207616	0.206916	0.207644	0.298138	0.234355	0.21106	0.207336	0.243343	0.413664	0.339073	0.339297	0.334061	0.207812	0.208596	0.206888	0.20826	0.207364	0.207504	0.207812	0.207252	0.20728	0.207308	0.20742	0.209324	0.208288	0.20826	0.208736	0.207868	0.20728	0.209212	0.207532	0.207028	0.207364	0.20826	0.20896	0.208288	0.209716	0.20756	0.208848	0.3944	0.208204	0.207084	0.207504	0.498922	0.3839	0.208148
336	329	DBW17 /2/DBW17 / 21758 KC75	0.406804	0.407476	0.407	0.406832	0.405656	0.405824	0.407336	0.406468	0.418228	0.417808	0.309114	0.309226	0.307182	0.407784	0.40812	0.406636	0.407728	0.406664	0.407196	0.407168	0.406664	0.406468	0.40756	0.407056	0.408848	0.408372	0.407952	0.407644	0.40756	0.407084	0.408344	0.407168	0.406888	0.40728	0.408232	0.407588	0.405852	0.408456	0.406804	0.408428	0.381184	0.406664	0.406384	0.407308	0.523842	0.380876	0.407784
337	330	DBW17 /2/DBW17 / 18341 KC75	0.405516	0.406468	0.405936	0.405824	0.405152	0.404648	0.406496	0.405348	0.417052	0.4168	0.31029	0.31001	0.307854	0.405992	0.406944	0.40546	0.406328	0.405264	0.405964	0.405768	0.405824	0.405684	0.406272	0.405824	0.406776	0.406804	0.406944	0.406748	0.405824	0.405684	0.40672	0.405936	0.4056	0.405936	0.40672	0.406916	0.405292	0.406552	0.405964	0.406692	0.382136	0.406216	0.405264	0.40602	0.523618	0.380764	0.406216
338	331	BERKUT/2/BERKUT / 35880 M C18644	0.0134117	0.0120118	0.0117598	0.0130477	0.186308	0.0647907	0.0204956	0.0130197	0.0710346	0.38432	0.410136	0.41008	0.403444	0.0122638	0.0117598	0.0118998	0.0122638	0.0133277	0.0135237	0.0119838	0.0116478	0.0122918	0.0115358	0.0127677	0.0131037	0.0121238	0.0122078	0.0131317	0.0124878	0.0118438	0.0133837	0.0115918	0.0108638	0.0127677	0.0115918	0.0142517	0.0213076	0.0134957	0.0135237	0.0127957	0.372001	0.0150077	0.0120958	0.0121798	0.431667	0.356069	0.0141117
339	332	BERKUT/2/BERKUT / 35880 M C18644	0.0178916	0.0167157	0.0166877	0.0181996	0.189444	0.0697186	0.0247515	0.0177796	0.0748985	0.385272	0.411088	0.411032	0.40462	0.0182556	0.0177516	0.0173877	0.0181996	0.0178076	0.0177796	0.0173597	0.0167997	0.0168837	0.0167437	0.0180316	0.0195996	0.0172757	0.0181996	0.0186756	0.0185916	0.0165477	0.0195436	0.0171917	0.0164637	0.0171917	0.0176396	0.0193476	0.0241635	0.0194876	0.0186756	0.0185636	0.372001	0.0193196	0.0171357	0.0174437	0.433907	0.357749	0.0188156
340	333	BERKUT/2/BERKUT / 35880 M C18644	0.0146437	0.0127957	0.0128237	0.0147277	0.187652	0.0663027	0.0222876	0.0148677	0.0724346	0.385048	0.411088	0.410696	0.404228	0.0136077	0.0130477	0.0132997	0.0139997	0.0145037	0.0155957	0.0134957	0.0138317	0.0133557	0.0124318	0.0142797	0.0141677	0.0132437	0.0139997	0.0148117	0.0142237	0.0132997	0.0144477	0.0125437	0.0118158	0.0140557	0.0134397	0.0156517	0.0228755	0.0143357	0.0153717	0.0141397	0.372337	0.0166877	0.0136077	0.0129637	0.432563	0.356741	0.0155117
341	334	BERKUT/2/BERKUT / 35880 M C18644	0.0112838	0.00971581	0.00946381	0.0125997	0.185468	0.0645667	0.0199356	0.0119558	0.0694666	0.382808	0.409688	0.40924	0.402772	0.0108638	0.0109198	0.0108358	0.0111438	0.0115918	0.0121798	0.0104158	0.0102478	0.00932381	0.0097998	0.0109198	0.0116478	0.0107238	0.0118718	0.0125717	0.0103598	0.0098838	0.0123758	0.00912782	0.00890382	0.0100798	0.0106398	0.0124598	0.0194036	0.0127117	0.0125717	0.0110598	0.370209	0.0128237	0.00951981	0.0106678	0.431275	0.355173	0.0123758
342	335	BERKUT/2/BERKUT / 35880 M C18644	0.0114798	0.0110878	0.0108918	0.0134117	0.186056	0.0647067	0.0214196	0.0124878	0.0689906	0.383508	0.408764	0.408484	0.402408	0.0122358	0.0121798	0.0120398	0.0129637	0.0138597	0.0146717	0.0113398	0.0113958	0.0107518	0.0108918	0.0116198	0.0137477	0.0119278	0.0129077	0.0139997	0.0122358	0.0112558	0.0130197	0.0107798	0.0103318	0.0112278	0.0127397	0.0142797	0.0206636	0.0139717	0.0135517	0.0120398	0.369901	0.0141397	0.0108918	0.0118158	0.431527	0.354921	0.0143077
343	336	BERKUT/2/BERKUT / 35880 M C18644	0.0113678	0.00918382	0.00904382	0.0127397	0.185608	0.0640347	0.0192356	0.0120958	0.0693266	0.382836	0.409492	0.408932	0.402184	0.0115638	0.0103318	0.0105278	0.0106118	0.0112838	0.0126557	0.0103318	0.0101638	0.0097998	0.00870783	0.0108918	0.0125717	0.0104158	0.0120678	0.0132717	0.0110598	0.00968781	0.0125717	0.00915582	0.00848383	0.0104438	0.0110598	0.0136077	0.0194876	0.0127397	0.0123198	0.0118158	0.370237	0.0134677	0.0097718	0.0100238	0.430799	0.355985	0.0125157
344	337	BERKUT/2/BERKUT / 35880 M C18644	0.0130477	0.0118718	0.0116758	0.0143077	0.186672	0.0664427	0.0214756	0.0132157	0.0707826	0.38362	0.409492	0.40938	0.4028	0.0132437	0.0122358	0.0125437	0.0132437	0.0139157	0.0141677	0.0115078	0.0113958	0.0118158	0.0116758	0.0130197	0.0150917	0.0135517	0.0137477	0.0152877	0.0122358	0.0117598	0.0140837	0.0116198	0.0116758	0.0120118	0.0130757	0.0148397	0.0200476	0.0159317	0.0135517	0.0131597	0.371357	0.0152037	0.0119558	0.0128797	0.431919	0.356657	0.0148677
345	338	BERKUT/2/BERKUT / 35880 M C18644	0.0108638	0.0105838	0.0108358	0.0125717	0.18544	0.0652107	0.0208596	0.0109758	0.0691586	0.38362	0.408988	0.408708	0.402856	0.0108358	0.0113958	0.0113678	0.0111158	0.0128517	0.0133837	0.0103878	0.0103318	0.0108638	0.0103318	0.0110598	0.0125717	0.0114238	0.0118438	0.0130477	0.0109478	0.0100798	0.0116198	0.0110038	0.0109478	0.0108918	0.0115078	0.0136637	0.0194876	0.0129077	0.0120958	0.0105838	0.370965	0.0129637	0.0112278	0.0117038	0.431023	0.355873	0.0135797
346	339	BERKUT/2/BERKUT / 35880 M C18644	0.0126837	0.0111718	0.0105838	0.0138317	0.18614	0.0660787	0.0215596	0.0129077	0.0698026	0.383312	0.409072	0.409072	0.402268	0.0128237	0.0118158	0.0119558	0.0128797	0.0126557	0.0139157	0.0113678	0.0114798	0.0115078	0.0105838	0.0127677	0.0147277	0.0123478	0.0136077	0.0155957	0.0120398	0.0106678	0.0144477	0.0106398	0.0114238	0.0115918	0.0124318	0.0144197	0.0195716	0.0151757	0.0132997	0.0129637	0.370209	0.0147837	0.0114798	0.0119558	0.431947	0.355845	0.0143917
347	340	BERKUT/2/BERKUT / 35880 M C18644	0.0119558	0.0105558	0.00974381	0.0125997	0.186028	0.0645667	0.0207196	0.0116758	0.0696906	0.3832	0.409688	0.409408	0.40238	0.0120958	0.0104158	0.0112278	0.0119278	0.0122078	0.0133557	0.0105278	0.0101918	0.0105558	0.0099678	0.0115918	0.0133277	0.0118438	0.0122638	0.0139717	0.0109758	0.0099958	0.0125437	0.0106958	0.00968781	0.0106958	0.0115358	0.0137477	0.0202436	0.0130477	0.0127957	0.0118998	0.371105	0.0148397	0.0106398	0.0110038	0.431555	0.356573	0.0131597
348	341	BERKUT/2/BERKUT / 35880 M C18644	0.0110318	0.00974381	0.0102198	0.0117318	0.186	0.0640347	0.0199076	0.0104158	0.0696626	0.383172	0.409884	0.41022	0.403472	0.0111158	0.0103878	0.0105278	0.0112838	0.0122358	0.0126557	0.0102758	0.0098278	0.0103598	0.0098838	0.0110038	0.0128517	0.0112558	0.0113398	0.0128797	0.0111158	0.00974381	0.0116758	0.0102758	0.0098278	0.0099398	0.0110598	0.0126557	0.0191516	0.0128517	0.0119278	0.0110318	0.371133	0.0133557	0.0103318	0.0105838	0.430799	0.355929	0.0128517
349	342	BERKUT/2/BERKUT / 35880 M C18644	0.0115358	0.0099118	0.00971581	0.0122358	0.186112	0.0646507	0.0200756	0.0113118	0.0694386	0.383676	0.409604	0.409604	0.402632	0.0119558	0.0110598	0.0104718	0.0110038	0.0118998	0.0122078	0.00960381	0.00909982	0.00968781	0.00954781	0.0111718	0.0131877	0.0113678	0.0117318	0.0129357	0.0105558	0.00957581	0.0119558	0.0097718	0.00937981	0.0098838	0.0109478	0.0131037	0.0189836	0.0134117	0.0115918	0.0110318	0.370965	0.0138037	0.0102198	0.0107518	0.431975	0.356041	0.0124038
350	343	BERKUT/2/BERKUT / 35880 M C18644	0.0144197	0.0126277	0.0131597	0.0143917	0.187484	0.0661347	0.0220076	0.0149797	0.0721546	0.384656	0.411256	0.411144	0.404452	0.0142237	0.0134397	0.0131877	0.0138877	0.0141677	0.0150917	0.0137197	0.0131597	0.0130757	0.0125437	0.0142237	0.0151197	0.0132437	0.0143357	0.0144197	0.0145597	0.0137477	0.0151757	0.0134957	0.0122638	0.0135517	0.0127677	0.0157077	0.0220356	0.0156237	0.0149237	0.0148117	0.372113	0.0161837	0.0134397	0.0135797	0.432283	0.356797	0.0152317
351	344	BERKUT/2/BERKUT / 35891 M500281	0.0166597	0.0155397	0.0155117	0.0168557	0.1895	0.0671427	0.0248635	0.0168277	0.0737225	0.385776	0.412376	0.411816	0.405292	0.0166317	0.0159597	0.0157077	0.0163517	0.0171917	0.0180596	0.0167437	0.0166317	0.0159877	0.0153437	0.0167997	0.0177516	0.0164357	0.0164077	0.0172197	0.0175276	0.0160437	0.0178636	0.0160157	0.0150077	0.0169117	0.0155117	0.0181716	0.0244995	0.0180316	0.0181156	0.0173317	0.372785	0.0188716	0.0160717	0.0155397	0.433795	0.357861	0.0181436
352	345	BERKUT/2/BERKUT / 35891 M500281	0.0150357	0.0136357	0.0133277	0.0148957	0.187484	0.0663587	0.0227355	0.0150917	0.0727705	0.385048	0.41148	0.410808	0.40406	0.0141117	0.0133277	0.0135797	0.0141677	0.0146717	0.0156517	0.0143357	0.0139437	0.0138597	0.0124318	0.0148397	0.0148397	0.0138037	0.0144477	0.0148677	0.0145037	0.0139717	0.0152877	0.0134397	0.0123758	0.0146157	0.0131597	0.0159877	0.0230435	0.0156797	0.0158757	0.0150917	0.371777	0.0166317	0.0139997	0.0133557	0.432619	0.357133	0.0159037
353	346	BERKUT/2/BERKUT / 35891 M500281	0.0116198	0.0099398	0.00951981	0.0129917	0.18558	0.0647347	0.0201036	0.0126837	0.0699706	0.383592	0.40924	0.409128	0.402772	0.0118718	0.0113678	0.0109478	0.0117038	0.0118158	0.0125157	0.0103038	0.0105838	0.0101638	0.0101918	0.0115358	0.0129917	0.0114518	0.0123758	0.0133557	0.0111438	0.0105558	0.0131597	0.0104158	0.00912782	0.0106398	0.0114238	0.0136357	0.0197396	0.0134397	0.0130197	0.0117878	0.370713	0.0142237	0.0099118	0.0107798	0.432171	0.355789	0.0129357
354	347	BERKUT/2/BERKUT / 35891 M500281	0.0104998	0.00965981	0.00918382	0.0118718	0.185188	0.0640067	0.0196556	0.0115638	0.0693546	0.382584	0.409408	0.408792	0.402324	0.0104718	0.0103598	0.0107798	0.0106398	0.0117038	0.0127957	0.0098558	0.0103038	0.0099958	0.00907182	0.0108638	0.0118718	0.0107238	0.0115358	0.0129637	0.0108078	0.0098838	0.0112558	0.00923982	0.00851183	0.0100238	0.0113118	0.0130197	0.0198516	0.0120958	0.0122918	0.0110038	0.370657	0.0136077	0.00951981	0.0102198	0.430939	0.355901	0.0127117
355	348	BERKUT/2/BERKUT / 35891 M500281	0.0111718	0.00949181	0.00879182	0.0129357	0.185916	0.0640627	0.0197676	0.0120118	0.0689626	0.38348	0.410192	0.409688	0.403164	0.0107518	0.0103038	0.0107238	0.0110878	0.0111998	0.0125717	0.00974381	0.00968781	0.0098838	0.00851183	0.0105278	0.0121518	0.0103318	0.0120958	0.0129077	0.0104158	0.00971581	0.0119278	0.00879182	0.00890382	0.0099118	0.0109198	0.0131877	0.0193476	0.0122638	0.0120678	0.0111718	0.370657	0.0139437	0.00940781	0.0105558	0.431555	0.355285	0.0122078
356	349	BERKUT/2/BERKUT / 35883 M500110	0.0105838	0.0100798	0.00937981	0.0123478	0.185944	0.0647627	0.0205796	0.0110878	0.0689346	0.383396	0.40994	0.410052	0.403864	0.0107238	0.0105558	0.0109758	0.0111718	0.0122918	0.0129917	0.00943581	0.00960381	0.0100238	0.0101078	0.0108358	0.0121238	0.0110318	0.0116198	0.0131037	0.00937981	0.0097998	0.0110598	0.00921182	0.00937981	0.0106678	0.0112278	0.0125997	0.0199356	0.0123478	0.0115918	0.0100238	0.370797	0.0134117	0.00954781	0.0105278	0.431471	0.355649	0.0127397
357	350	BERKUT/2/BERKUT / 35883 M500110	0.0101078	0.00898782	0.00856783	0.0120958	0.185412	0.0642867	0.0193756	0.0103318	0.0680106	0.382304	0.409016	0.40896	0.402548	0.0100238	0.0100238	0.0102758	0.0104158	0.0113678	0.0129077	0.00862383	0.00873583	0.00870783	0.00879182	0.00974381	0.0113118	0.0103318	0.0110318	0.0125717	0.00918382	0.00809184	0.0106398	0.00851183	0.00839983	0.00918382	0.0104158	0.0119558	0.0190116	0.0122638	0.0103318	0.0101638	0.369985	0.0127117	0.00895982	0.0099398	0.430603	0.355117	0.0119278
358	351	BERKUT/2/BERKUT / 35883 M500110	0.0115638	0.0107798	0.0104718	0.0128237	0.18642	0.0647347	0.0204396	0.0117878	0.0693546	0.383368	0.40868	0.408736	0.402156	0.0124318	0.0110878	0.0111718	0.0116478	0.0123198	0.0127957	0.0105278	0.0101918	0.0108358	0.0104158	0.0114798	0.0134957	0.0118998	0.0124878	0.0136917	0.0112558	0.0102758	0.0128237	0.0101358	0.0102478	0.0108078	0.0113678	0.0136357	0.0185076	0.0139997	0.0125157	0.0120678	0.370713	0.0139437	0.0105278	0.0113958	0.431667	0.355845	0.0131037
359	352	BERKUT/2/BERKUT / 35883 M500110	0.0130197	0.0111718	0.0111438	0.0140557	0.1867	0.0662467	0.0214476	0.0132437	0.0710906	0.38376	0.410472	0.410584	0.40322	0.0131037	0.0119278	0.0122918	0.0133277	0.0134397	0.0137477	0.0117038	0.0119278	0.0116758	0.0109758	0.0132717	0.0141117	0.0128517	0.0128237	0.0153717	0.0128237	0.0115078	0.0142237	0.0114798	0.0105278	0.0121518	0.0125997	0.0146997	0.0206916	0.0148397	0.0136917	0.0133557	0.371161	0.0153997	0.0113678	0.0121798	0.432003	0.356797	0.0146717
360	353	BERKUT/2/BERKUT / 35883 M500110	0.0105558	0.00943581	0.00946381	0.0122078	0.185916	0.0645667	0.0200476	0.0103318	0.0683466	0.382976	0.409352	0.409352	0.402828	0.0108638	0.0100238	0.0103878	0.0113678	0.0117038	0.0130197	0.00935181	0.00884782	0.00921182	0.00957581	0.0103038	0.0125997	0.0108918	0.0113678	0.0130197	0.00957581	0.00904382	0.0112558	0.00963181	0.00935181	0.00951981	0.0104158	0.0126277	0.0188996	0.0131037	0.0114518	0.0103318	0.370489	0.0126557	0.00957581	0.0103878	0.431555	0.355565	0.0128797
361	354	BERKUT/2/BERKUT / 35883 M500110	0.0119558	0.0107798	0.0108638	0.0132717	0.186084	0.0651267	0.0208316	0.0123478	0.0698026	0.38376	0.409072	0.409352	0.40238	0.0121518	0.0112558	0.0111718	0.0118718	0.0120398	0.0129077	0.0109758	0.0107518	0.0110038	0.0105838	0.0120958	0.0137197	0.0123478	0.0128237	0.0140277	0.0117598	0.0101078	0.0132717	0.0110318	0.0108078	0.0113118	0.0119278	0.0138597	0.0195716	0.0140557	0.0129077	0.0121798	0.370601	0.0144477	0.0112558	0.0112278	0.432395	0.356181	0.0134397
362	355	BERKUT/2/BERKUT / 35883 M500110	0.0154277	0.0135797	0.0137757	0.0152877	0.188268	0.0664707	0.0231835	0.0154277	0.0731065	0.385384	0.411368	0.411536	0.404844	0.0148397	0.0140557	0.0139157	0.0144477	0.0151197	0.0158757	0.0146717	0.0142237	0.0139157	0.0136637	0.0153997	0.0159597	0.0139717	0.0155117	0.0152597	0.0155677	0.0143637	0.0164637	0.0143917	0.0131597	0.0146717	0.0136077	0.0168837	0.0230435	0.0162397	0.0165477	0.0160437	0.372505	0.0175836	0.0146157	0.0136357	0.432843	0.357693	0.0160157
363	356	BERKUT/2/BERKUT / 35883 M500110	0.0144757	0.0131877	0.0129917	0.0142797	0.187988	0.0660227	0.0222316	0.0148117	0.0720426	0.384824	0.41092	0.410472	0.40406	0.0139997	0.0129357	0.0134677	0.0136637	0.0146157	0.0152037	0.0138317	0.0133277	0.0131317	0.0123198	0.0142797	0.0146157	0.0136917	0.0138877	0.0141397	0.0146157	0.0132437	0.0151197	0.0132717	0.0121518	0.0140557	0.0133277	0.0159877	0.0219236	0.0150637	0.0152597	0.0147557	0.372337	0.0164637	0.0136077	0.0131877	0.432843	0.356797	0.0148957
364	357	BERKUT/2/BERKUT / 35883 M500110	0.0198516	0.0188996	0.0181996	0.0203276	0.189388	0.0700546	0.0264875	0.0199076	0.0770825	0.38572	0.40896	0.40868	0.40182	0.0193196	0.0191516	0.0189556	0.0194876	0.0189836	0.0193476	0.0193756	0.0190956	0.0190116	0.0172477	0.0201036	0.0200476	0.0184516	0.0199356	0.0197956	0.0199356	0.0185076	0.0208876	0.0189836	0.0178636	0.0197116	0.0188716	0.0207476	0.0264595	0.0208876	0.0204676	0.0202436	0.371553	0.0214476	0.0188156	0.0188996	0.432731	0.357861	0.0203276
365	358	BERKUT/2/BERKUT / 35883 M500110	0.0113958	0.0110038	0.0110318	0.0134957	0.186364	0.0660787	0.0212796	0.0124598	0.0703626	0.384096	0.409856	0.409688	0.403612	0.0125997	0.0122078	0.0125157	0.0124318	0.0138877	0.0144197	0.0113678	0.0119278	0.0104438	0.0115918	0.0113118	0.0135517	0.0124598	0.0124878	0.0138037	0.0115358	0.0116758	0.0128237	0.0109198	0.0106958	0.0111998	0.0123198	0.0137477	0.0205236	0.0139997	0.0138597	0.0118438	0.370657	0.0138317	0.0105278	0.0121798	0.432171	0.356349	0.0138317
366	359	SOKOLL/2/SOKOLL / 35883 M500110	0.368865	0.368081	0.367717	0.369117	0.352373	0.365757	0.367997	0.369369	0.358897	0.371525	0.435867	0.435531	0.432087	0.368613	0.368445	0.367969	0.368445	0.368781	0.368865	0.368333	0.368445	0.368081	0.367773	0.368333	0.369061	0.368585	0.369733	0.369369	0.368949	0.368361	0.370013	0.368053	0.367773	0.368333	0.368781	0.368249	0.369425	0.369789	0.369369	0.369481	0.38698	0.369621	0.368277	0.368305	0.455607	0.381296	0.368837
367	360	SOKOLL/2/SOKOLL / 35883 M500110	0.375472	0.374185	0.374269	0.374997	0.356349	0.371189	0.374213	0.375752	0.365617	0.374997	0.436035	0.435531	0.432311	0.374941	0.374773	0.374297	0.375164	0.374549	0.374913	0.374997	0.374829	0.374577	0.373989	0.374997	0.375444	0.37536	0.375892	0.375976	0.375108	0.374801	0.376396	0.374493	0.373989	0.374829	0.375276	0.374577	0.374857	0.375892	0.37564	0.376144	0.389052	0.375948	0.374493	0.374577	0.459639	0.383144	0.374941
368	361	SOKOLL/2/SOKOLL / 35883 M500110	0.38334	0.382892	0.382808	0.382976	0.361305	0.380232	0.3818	0.38362	0.373093	0.380512	0.444743	0.444575	0.441019	0.383368	0.383032	0.382836	0.383144	0.3832	0.383396	0.383368	0.383032	0.382556	0.38292	0.383256	0.383256	0.383508	0.38376	0.384124	0.382864	0.383284	0.384824	0.383032	0.382472	0.383088	0.383312	0.382836	0.38306	0.384208	0.384124	0.38362	0.390424	0.384264	0.382976	0.383228	0.465043	0.38502	0.3832
369	362	SOKOLL/2/SOKOLL / 35883 M500110	0.383648	0.383088	0.382892	0.383396	0.361613	0.380148	0.382612	0.384096	0.373513	0.380148	0.445611	0.445219	0.441383	0.383396	0.38306	0.38292	0.38334	0.38362	0.38376	0.383564	0.383172	0.3832	0.382388	0.383508	0.383732	0.383536	0.38418	0.384488	0.383116	0.383368	0.384796	0.383004	0.382836	0.383564	0.383508	0.382864	0.383424	0.384348	0.384488	0.384432	0.390284	0.38474	0.383116	0.383256	0.465631	0.383928	0.383452
370	363	SOKOLL/2/SOKOLL / 35883 M500110	0.38222	0.381604	0.38124	0.38208	0.360185	0.379336	0.380848	0.382332	0.371973	0.379448	0.439871	0.439703	0.436315	0.3818	0.3818	0.381436	0.381408	0.381968	0.382164	0.38208	0.381464	0.381548	0.381352	0.381856	0.38208	0.382388	0.382696	0.382444	0.381464	0.381884	0.383144	0.381464	0.381072	0.3818	0.382024	0.380988	0.382108	0.382752	0.382108	0.382612	0.38992	0.383088	0.381688	0.38138	0.464707	0.38334	0.381744
371	364	SOKOLL/2/SOKOLL / 35883 M500110	0.383228	0.38306	0.382864	0.383032	0.361529	0.38012	0.381912	0.383116	0.372925	0.380624	0.445079	0.445135	0.441691	0.383144	0.382696	0.3825	0.382864	0.3832	0.383284	0.3832	0.382808	0.382892	0.383032	0.382808	0.38348	0.383284	0.38348	0.383508	0.382472	0.383228	0.384096	0.38292	0.382864	0.383088	0.383088	0.382388	0.382892	0.38376	0.384012	0.383228	0.390704	0.384208	0.382864	0.382836	0.464931	0.384124	0.383032
372	365	SOKOLL/2/SOKOLL / 35883 M500110	0.383648	0.382808	0.382388	0.38306	0.361389	0.379644	0.381828	0.383368	0.372393	0.379924	0.444715	0.444323	0.440711	0.38278	0.382668	0.38236	0.382556	0.382556	0.382752	0.382836	0.3825	0.382472	0.382108	0.382836	0.383228	0.383312	0.383564	0.383312	0.382276	0.382752	0.384236	0.382556	0.381716	0.382836	0.382836	0.382304	0.38292	0.383396	0.38348	0.383648	0.390116	0.384012	0.382668	0.38236	0.464847	0.384208	0.382724
373	366	SOKOLL/2/SOKOLL / 35883 M500110	0.380932	0.37998	0.379952	0.38068	0.363209	0.38096	0.379336	0.38082	0.370405	0.367969	0.444127	0.443679	0.439955	0.381016	0.38012	0.379812	0.380568	0.380344	0.380372	0.380232	0.379784	0.379812	0.379336	0.380288	0.381408	0.380764	0.381408	0.381268	0.38068	0.380092	0.382248	0.379952	0.37956	0.380064	0.38068	0.379868	0.380148	0.381912	0.380708	0.381436	0.378496	0.381296	0.38012	0.38026	0.467283	0.372869	0.380624
374	367	SOKOLL/2/SOKOLL / 35883 M500110	0.37606	0.375276	0.375136	0.37508	0.357217	0.372617	0.374521	0.375892	0.366261	0.375416	0.436903	0.436735	0.432955	0.37564	0.375528	0.374885	0.375472	0.375472	0.375556	0.375808	0.375472	0.375332	0.37536	0.375752	0.375976	0.37578	0.375808	0.3755	0.375808	0.375668	0.377208	0.375584	0.37508	0.375696	0.37508	0.374717	0.375388	0.376928	0.376116	0.376844	0.38796	0.376536	0.37564	0.375612	0.458771	0.382556	0.375528
375	368	SOKOLL/2/SOKOLL / 35883 M500110	0.383956	0.38278	0.38264	0.383032	0.361977	0.380568	0.382304	0.384292	0.373989	0.381968	0.446479	0.446087	0.441859	0.383256	0.382864	0.382612	0.383144	0.3832	0.383564	0.383648	0.383368	0.383116	0.382192	0.383648	0.383648	0.38334	0.383816	0.383788	0.383648	0.383284	0.385104	0.383144	0.382584	0.383816	0.38292	0.38306	0.383844	0.384208	0.384572	0.384796	0.3916	0.384432	0.383256	0.38306	0.466275	0.385636	0.383592
376	369	SOKOLL/2/SOKOLL / 35883 M500110	0.384488	0.3832	0.38306	0.383844	0.362789	0.380484	0.38278	0.384712	0.374297	0.381772	0.446955	0.446115	0.442055	0.383844	0.383172	0.3832	0.383844	0.38362	0.38404	0.384068	0.384012	0.38348	0.382556	0.384068	0.383844	0.383704	0.384236	0.384264	0.383788	0.383816	0.385468	0.383508	0.382948	0.384348	0.383396	0.383088	0.384432	0.384404	0.384936	0.384992	0.392412	0.385076	0.383676	0.383312	0.466359	0.386168	0.383844
377	370	SOKOLL/2/SOKOLL / 35883 M500110	0.38376	0.383536	0.383004	0.383844	0.362733	0.38054	0.382668	0.384656	0.373569	0.3811	0.445051	0.444771	0.441663	0.383676	0.38362	0.383536	0.383788	0.3839	0.384432	0.38362	0.383116	0.383032	0.383004	0.38334	0.383676	0.38376	0.384628	0.384264	0.383228	0.383648	0.384852	0.382612	0.38278	0.38362	0.383956	0.383256	0.38404	0.384516	0.384712	0.384208	0.390508	0.384684	0.382836	0.383704	0.466191	0.385216	0.383788
378	371	SOKOLL/2/SOKOLL / 35883 M500110	0.372981	0.372141	0.371777	0.372673	0.352121	0.369089	0.371665	0.373317	0.362733	0.370769	0.436735	0.436287	0.432675	0.372169	0.371889	0.371917	0.372281	0.372561	0.372589	0.372393	0.372169	0.371749	0.371665	0.372169	0.372505	0.372477	0.372953	0.372869	0.372225	0.372365	0.374017	0.371721	0.371665	0.372337	0.372449	0.371973	0.372421	0.373233	0.373317	0.373317	0.385832	0.373793	0.371665	0.372029	0.456419	0.38026	0.372113
379	372	SOKOLL/2/SOKOLL / 35883 M500110	0.387288	0.38684	0.38726	0.386812	0.367549	0.387484	0.385692	0.387232	0.378104	0.372645	0.455411	0.455803	0.452135	0.387204	0.387148	0.38656	0.38698	0.38698	0.387344	0.387596	0.387484	0.386616	0.386812	0.387036	0.38698	0.387288	0.387428	0.38712	0.38754	0.388016	0.388212	0.387316	0.3867	0.387204	0.387316	0.386336	0.38628	0.387484	0.387736	0.387848	0.385916	0.388324	0.387148	0.387008	0.471679	0.378832	0.387036
380	373	SOKOLL/2/SOKOLL / 35888 M 500132	0.382052	0.381436	0.38152	0.381744	0.361361	0.379168	0.381072	0.382052	0.371861	0.379392	0.444855	0.444967	0.441355	0.38208	0.382024	0.38138	0.382024	0.382248	0.382276	0.381912	0.381576	0.381548	0.381576	0.381856	0.38236	0.382276	0.382528	0.3825	0.3818	0.382164	0.38348	0.38152	0.381296	0.38152	0.382136	0.381492	0.381772	0.382864	0.382556	0.38278	0.392608	0.38292	0.381744	0.381828	0.466499	0.38698	0.381968
381	374	SOKOLL/2/SOKOLL / 35888 M 500132	0.394848	0.393952	0.393644	0.394596	0.374213	0.394036	0.393644	0.394568	0.38404	0.377852	0.453395	0.453339	0.450119	0.394652	0.394092	0.394064	0.394484	0.394428	0.394624	0.394372	0.394148	0.393952	0.393644	0.394092	0.394428	0.394624	0.3951	0.395296	0.394092	0.394176	0.395828	0.393868	0.393644	0.394204	0.394596	0.39412	0.394456	0.395548	0.394512	0.395184	0.38362	0.395716	0.394036	0.394232	0.478342	0.378048	0.394428
382	375	SOKOLL/2/SOKOLL / 35888 M 500132	0.390872	0.390816	0.390844	0.390508	0.371245	0.391012	0.390004	0.390928	0.381072	0.375164	0.452947	0.453339	0.450007	0.391124	0.390676	0.390368	0.390732	0.391012	0.390984	0.391124	0.390284	0.390256	0.390676	0.390676	0.391404	0.39132	0.391124	0.391432	0.390788	0.391208	0.391796	0.390676	0.390676	0.39062	0.3909	0.390032	0.39104	0.391516	0.391152	0.391544	0.384796	0.392076	0.390732	0.39076	0.474199	0.378104	0.391012
383	376	SOKOLL/2/SOKOLL / 35888 M 500132	0.378636	0.378412	0.378272	0.378608	0.360129	0.376032	0.377936	0.37886	0.367997	0.379168	0.443399	0.443287	0.439899	0.378328	0.378496	0.378132	0.378552	0.378776	0.378972	0.378216	0.37788	0.377964	0.377936	0.37844	0.37872	0.378916	0.378944	0.37942	0.377712	0.378076	0.379224	0.37816	0.378216	0.378496	0.37872	0.37774	0.378468	0.379056	0.378804	0.379028	0.392776	0.379784	0.378328	0.378468	0.464539	0.386756	0.378776
384	377	SOKOLL/2/SOKOLL / 35888 M 500132	0.37998	0.37886	0.378384	0.379448	0.359961	0.376032	0.378048	0.379756	0.369733	0.379896	0.445191	0.444575	0.441019	0.379392	0.378888	0.378748	0.379168	0.379056	0.378916	0.37928	0.37872	0.378804	0.37816	0.379224	0.379336	0.37942	0.38012	0.380148	0.379	0.378692	0.380624	0.37872	0.378216	0.378944	0.379056	0.378916	0.379588	0.380008	0.379588	0.380036	0.393504	0.38068	0.378496	0.37886	0.466163	0.387652	0.379168
385	378	SOKOLL/2/SOKOLL / 35888 M 500132	0.372673	0.372001	0.371805	0.372477	0.353213	0.369061	0.370965	0.372729	0.361977	0.372645	0.436483	0.436203	0.432423	0.372197	0.372141	0.371553	0.371917	0.371805	0.372169	0.371861	0.371525	0.371721	0.371245	0.372421	0.372365	0.372449	0.372421	0.372785	0.371693	0.371945	0.373485	0.371805	0.371189	0.372365	0.372309	0.371609	0.372281	0.372925	0.372729	0.373065	0.3867	0.373317	0.371917	0.371721	0.456839	0.380344	0.372029
386	379	SOKOLL/2/SOKOLL / 35888 M 500132	0.388884	0.387764	0.387736	0.387848	0.370489	0.388184	0.386896	0.388604	0.37914	0.375416	0.454823	0.454879	0.451267	0.388016	0.38768	0.387316	0.387848	0.387904	0.38838	0.38824	0.38824	0.388044	0.387288	0.38824	0.38796	0.387988	0.388184	0.387876	0.38824	0.387988	0.389416	0.38796	0.387512	0.38824	0.387568	0.38726	0.388996	0.388744	0.388772	0.389052	0.387288	0.389192	0.388128	0.387988	0.474283	0.380932	0.388184
387	380	SOKOLL/2/SOKOLL / 35888 M 500132	0.375276	0.374381	0.374185	0.374297	0.357609	0.371329	0.373849	0.375444	0.365701	0.376592	0.435615	0.434943	0.431163	0.374689	0.373737	0.373933	0.374409	0.374465	0.374549	0.374633	0.374521	0.374269	0.373681	0.374745	0.374857	0.374605	0.374633	0.374549	0.374801	0.374549	0.376312	0.374297	0.373737	0.374969	0.374353	0.374101	0.374885	0.375248	0.375836	0.3755	0.389192	0.375864	0.374409	0.373989	0.460451	0.382892	0.374689
388	381	SOKOLL/2/SOKOLL / 35888 M 500132	0.374997	0.373485	0.373905	0.373681	0.357217	0.372057	0.372953	0.374717	0.364637	0.376368	0.437071	0.436231	0.432619	0.374577	0.373625	0.373541	0.374185	0.373457	0.374101	0.374129	0.374073	0.373989	0.373289	0.374353	0.374353	0.373989	0.374857	0.374381	0.374577	0.373709	0.376256	0.374017	0.373401	0.374409	0.373681	0.373821	0.373597	0.374969	0.374381	0.37522	0.388968	0.375248	0.374073	0.373653	0.460507	0.382948	0.374017
389	382	SOKOLL/2/SOKOLL / 35888 M 500132	0.385692	0.385524	0.385776	0.385944	0.365505	0.385944	0.384768	0.38586	0.375556	0.369537	0.444239	0.444743	0.441467	0.386224	0.386	0.385524	0.385832	0.385664	0.38586	0.386112	0.385384	0.385244	0.385776	0.385272	0.386504	0.386252	0.38628	0.386644	0.385328	0.38586	0.38684	0.386112	0.385216	0.385216	0.385888	0.3853	0.385356	0.387288	0.386028	0.386364	0.378496	0.38684	0.385384	0.385804	0.468515	0.372365	0.38544
390	383	SOKOLL/2/SOKOLL / 35888 M 500132	0.369957	0.369621	0.369705	0.370377	0.355089	0.371553	0.369201	0.370349	0.361837	0.364889	0.441719	0.442055	0.437043	0.370377	0.370265	0.369453	0.369817	0.369761	0.370069	0.370489	0.369369	0.369229	0.369649	0.369369	0.370545	0.370405	0.371161	0.370685	0.369537	0.369733	0.370825	0.369425	0.369257	0.369481	0.370545	0.369453	0.370853	0.370937	0.369677	0.370405	0.376536	0.370881	0.369649	0.370573	0.463195	0.369621	0.369985
391	384	SOKOLL/2/SOKOLL / 35888 M 500132	0.380232	0.379616	0.379532	0.38026	0.361669	0.377124	0.378692	0.380512	0.370153	0.38054	0.443315	0.443147	0.439815	0.37998	0.37998	0.379616	0.379924	0.379532	0.38012	0.379868	0.379364	0.37928	0.379364	0.379532	0.380596	0.380568	0.380764	0.380904	0.3797	0.379672	0.38138	0.379308	0.379084	0.379756	0.380372	0.37956	0.379728	0.380652	0.38012	0.380624	0.392916	0.38082	0.379196	0.380176	0.465575	0.385888	0.37998
392	385	SOKOLL/2/SOKOLL / 35888 M 500132	0.382108	0.382332	0.382192	0.382024	0.362929	0.379	0.38124	0.3825	0.373093	0.381912	0.444911	0.445023	0.441803	0.382528	0.38236	0.381772	0.382584	0.382864	0.382948	0.382696	0.382248	0.382164	0.382584	0.382416	0.382696	0.382948	0.38236	0.382612	0.382416	0.38278	0.383816	0.382304	0.38208	0.38236	0.382248	0.381268	0.382556	0.383872	0.382724	0.383452	0.394232	0.383144	0.382136	0.382612	0.465883	0.388436	0.382136
393	386	SOKOLL/2/SOKOLL / 35879 M C18643	0.376424	0.376032	0.376004	0.3755	0.350917	0.375444	0.374773	0.376984	0.367073	0.372869	0.436203	0.436035	0.432423	0.376676	0.375668	0.37564	0.376172	0.376284	0.376312	0.376732	0.375724	0.375976	0.376396	0.376508	0.376844	0.37676	0.377068	0.376872	0.376956	0.376704	0.377796	0.376452	0.37606	0.376508	0.376284	0.376256	0.37508	0.377404	0.377544	0.377488	0.387372	0.376732	0.37662	0.376256	0.458911	0.382024	0.376228
394	387	SOKOLL/2/SOKOLL / 35879 M C18643	0.383956	0.382948	0.383032	0.383816	0.362313	0.380288	0.382416	0.384572	0.373989	0.3818	0.445919	0.445359	0.441747	0.383536	0.383368	0.38278	0.383256	0.383424	0.383956	0.383648	0.383592	0.383116	0.382472	0.38376	0.383816	0.383508	0.384152	0.383956	0.383368	0.38334	0.38488	0.383144	0.382528	0.38376	0.383312	0.383172	0.383788	0.384376	0.384348	0.384796	0.391768	0.3846	0.383256	0.383228	0.465995	0.38558	0.383312
395	388	SOKOLL/2/SOKOLL / 35879 M C18643	0.389668	0.389332	0.389136	0.38936	0.368641	0.388464	0.38796	0.389332	0.37942	0.377264	0.452303	0.452583	0.448803	0.389528	0.389024	0.388828	0.38908	0.388968	0.389164	0.389192	0.389304	0.38922	0.389248	0.389136	0.390144	0.389612	0.389584	0.389892	0.389304	0.389388	0.390928	0.38936	0.389024	0.38936	0.389304	0.388996	0.388772	0.3902	0.3895	0.390172	0.386504	0.390088	0.389304	0.38922	0.471763	0.379924	0.388912
396	389	SOKOLL/2/SOKOLL / 35879 M C18643	0.383956	0.383284	0.382808	0.383704	0.361585	0.380624	0.382528	0.383788	0.372813	0.380456	0.444911	0.444519	0.440571	0.383816	0.383032	0.382892	0.38348	0.383144	0.38334	0.383536	0.38348	0.383228	0.382696	0.383928	0.384264	0.383508	0.384432	0.384516	0.383536	0.383004	0.38516	0.383032	0.38292	0.383704	0.383424	0.383452	0.383508	0.384712	0.384124	0.384516	0.389976	0.3846	0.3832	0.383004	0.465659	0.384852	0.383592
397	390	SOKOLL/2/SOKOLL / 35879 M C18643	0.382864	0.381744	0.381604	0.382388	0.360549	0.379364	0.381156	0.3832	0.372617	0.380764	0.444379	0.444155	0.439983	0.382668	0.382052	0.381576	0.382164	0.381604	0.382136	0.382612	0.382276	0.381744	0.381604	0.382724	0.382836	0.382304	0.383228	0.3832	0.382276	0.38236	0.383788	0.382052	0.38138	0.382108	0.382612	0.381856	0.38208	0.383452	0.382864	0.383256	0.39006	0.383732	0.382276	0.382024	0.466303	0.38404	0.382108
398	391	SOKOLL/2/SOKOLL / 35879 M C18643	0.383396	0.383228	0.382808	0.383312	0.362201	0.380624	0.382136	0.382892	0.373317	0.381296	0.444743	0.444911	0.441299	0.383928	0.383256	0.38278	0.3832	0.38292	0.382948	0.38348	0.382976	0.383172	0.383256	0.383032	0.3846	0.383732	0.384376	0.383844	0.383032	0.38334	0.384936	0.3832	0.382864	0.383368	0.38348	0.38334	0.382276	0.384992	0.383956	0.384348	0.390704	0.384208	0.383256	0.383228	0.466387	0.385076	0.383424
399	392	SOKOLL/2/SOKOLL / 35879 M C18643	0.383228	0.382388	0.382304	0.382584	0.360969	0.379392	0.381296	0.38334	0.373149	0.380456	0.444743	0.444519	0.441019	0.3832	0.382248	0.3825	0.38292	0.382528	0.382948	0.382192	0.382472	0.382332	0.381968	0.38264	0.383256	0.383508	0.38376	0.383956	0.382696	0.382948	0.384432	0.382192	0.382136	0.382528	0.383088	0.382892	0.382444	0.383928	0.383284	0.383844	0.390144	0.384152	0.382752	0.382612	0.466443	0.384068	0.383256
400	393	SOKOLL/2/SOKOLL / 35879 M C18643	0.383032	0.382024	0.38194	0.383004	0.361109	0.379308	0.381492	0.382864	0.372785	0.380652	0.445219	0.444659	0.440655	0.382332	0.382276	0.381968	0.382276	0.382108	0.382136	0.382388	0.38222	0.381968	0.381548	0.3825	0.382724	0.382864	0.38306	0.383088	0.381996	0.382752	0.383956	0.381996	0.381436	0.382556	0.3825	0.382136	0.382584	0.383116	0.3832	0.383088	0.390508	0.383732	0.382052	0.381856	0.465351	0.384208	0.382388
401	394	SOKOLL/2/SOKOLL / 35879 M C18643	0.383396	0.383228	0.383144	0.38404	0.362257	0.380568	0.382528	0.383844	0.373541	0.38068	0.444575	0.444631	0.441131	0.383704	0.383648	0.383396	0.383648	0.38348	0.384012	0.383648	0.383424	0.383004	0.383088	0.382864	0.38404	0.384236	0.384656	0.384348	0.383144	0.383844	0.38488	0.382976	0.383032	0.3832	0.384208	0.38334	0.383844	0.384488	0.384292	0.384404	0.390816	0.384376	0.382864	0.384236	0.466331	0.38474	0.383704
402	395	SOKOLL/2/SOKOLL / 35879 M C18643	0.384208	0.383872	0.383844	0.384404	0.362733	0.380316	0.3825	0.384656	0.373905	0.381268	0.444995	0.444995	0.441439	0.384236	0.384404	0.383704	0.384068	0.3839	0.384208	0.3839	0.383676	0.383424	0.384012	0.383564	0.384684	0.384936	0.38502	0.384824	0.383396	0.384152	0.385412	0.383452	0.383228	0.383788	0.384516	0.38404	0.383424	0.384964	0.38432	0.385048	0.39118	0.384964	0.383284	0.384544	0.467143	0.384488	0.3839
403	396	SOKOLL/2/SOKOLL / 35879 M C18643	0.383984	0.383368	0.38362	0.384348	0.362061	0.380652	0.38222	0.384544	0.373793	0.381492	0.445331	0.445219	0.441551	0.384068	0.384236	0.383536	0.383732	0.383228	0.383928	0.383732	0.38362	0.383032	0.383116	0.383508	0.384404	0.384376	0.38474	0.384488	0.383396	0.383928	0.385244	0.383172	0.38306	0.38362	0.384348	0.383704	0.383088	0.38446	0.384544	0.384768	0.390508	0.384908	0.382892	0.384208	0.466471	0.384656	0.38362
404	397	2.49/CUNNINGHAM/KENNEDY/3/2.49/CUNNINGHAM/KENNEDY /2/ 35880 M C18644	0.380372	0.38054	0.3804	0.380008	0.347361	0.38348	0.380008	0.380988	0.373485	0.355257	0.419208	0.419488	0.416492	0.38012	0.380456	0.380204	0.380512	0.380344	0.380652	0.380904	0.38012	0.37998	0.3804	0.380568	0.380512	0.380876	0.380792	0.38082	0.380456	0.381212	0.381744	0.380344	0.379504	0.380904	0.3804	0.380036	0.380932	0.380736	0.38138	0.381324	0.374969	0.381128	0.3804	0.380596	0.435307	0.367941	0.38068
405	398	2.49/CUNNINGHAM/KENNEDY/3/2.49/CUNNINGHAM/KENNEDY /2/ 35880 M C18644	0.398656	0.398376	0.398124	0.398572	0.368837	0.394932	0.398124	0.39916	0.39076	0.345597	0.434075	0.433907	0.431527	0.398796	0.399076	0.39832	0.398852	0.399132	0.39916	0.398684	0.398404	0.397368	0.399076	0.398852	0.39986	0.398824	0.398852	0.399552	0.399356	0.398656	0.400084	0.398404	0.39818	0.398404	0.39846	0.398992	0.398824	0.399524	0.398824	0.399664	0.354501	0.398852	0.39818	0.398544	0.443511	0.351561	0.398796
406	399	2.49/CUNNINGHAM/KENNEDY/3/2.49/CUNNINGHAM/KENNEDY /2/ 35883 M500110	0.396472	0.395856	0.395436	0.3965	0.366037	0.392916	0.396164	0.396864	0.38964	0.343357	0.430267	0.429875	0.427495	0.396668	0.397004	0.396248	0.396444	0.396388	0.396192	0.396444	0.395828	0.39496	0.39594	0.396612	0.39678	0.395856	0.396948	0.396752	0.396948	0.396136	0.397732	0.395716	0.395268	0.396332	0.396164	0.396248	0.397088	0.396836	0.396864	0.39748	0.351701	0.396668	0.395324	0.39608	0.441887	0.348929	0.396388
407	400	2.49/CUNNINGHAM/KENNEDY/3/2.49/CUNNINGHAM/KENNEDY /2/ 35883 M500110	0.393308	0.39314	0.393224	0.393336	0.358953	0.389024	0.392552	0.392972	0.385524	0.341425	0.426711	0.426823	0.424388	0.393056	0.393336	0.392804	0.393504	0.393168	0.393028	0.39272	0.39216	0.392524	0.393336	0.39272	0.394176	0.393364	0.393336	0.393812	0.393224	0.39258	0.39384	0.392888	0.392664	0.392832	0.393168	0.393084	0.393252	0.393616	0.392804	0.3937	0.347305	0.393056	0.393168	0.392916	0.437715	0.342237	0.393056
408	401	2.49/CUNNINGHAM/KENNEDY/3/2.49/CUNNINGHAM/KENNEDY /2/ 35883 M500110	0.397508	0.397284	0.39692	0.39748	0.367745	0.393896	0.396976	0.397844	0.38978	0.342769	0.432199	0.431975	0.429875	0.397816	0.397816	0.397564	0.397928	0.397424	0.397956	0.397592	0.397088	0.396276	0.397536	0.397424	0.3986	0.3979	0.397872	0.39846	0.39804	0.397508	0.398712	0.397088	0.396584	0.397424	0.397592	0.397116	0.398348	0.398096	0.397732	0.398348	0.351897	0.398096	0.39692	0.397004	0.440963	0.348901	0.397368
409	402	2.49/CUNNINGHAM/KENNEDY/3/2.49/CUNNINGHAM/KENNEDY /2/ 35883 M500110	0.399524	0.399468	0.39888	0.399552	0.369537	0.395912	0.399552	0.400028	0.391516	0.345177	0.435279	0.434663	0.433403	0.399608	0.400112	0.399692	0.399664	0.39972	0.399972	0.399664	0.39888	0.398516	0.399496	0.39972	0.40056	0.399692	0.4	0.400476	0.399888	0.399244	0.400672	0.398768	0.398712	0.399496	0.399384	0.399916	0.400812	0.400112	0.399524	0.400532	0.353969	0.4	0.398936	0.399188	0.443315	0.351085	0.399888
410	403	2.49/CUNNINGHAM/KENNEDY/3/2.49/CUNNINGHAM/KENNEDY /2/ 35883 M500110	0.39622	0.396612	0.396192	0.396584	0.367185	0.393504	0.396472	0.396836	0.388828	0.342545	0.432423	0.432143	0.430491	0.396808	0.39692	0.396612	0.396864	0.396528	0.396948	0.396528	0.396192	0.395492	0.39692	0.396472	0.397704	0.397004	0.397032	0.397844	0.396472	0.396556	0.397368	0.396024	0.396136	0.396584	0.396864	0.396444	0.397508	0.397256	0.396332	0.39734	0.351505	0.3972	0.396304	0.396612	0.440571	0.348117	0.396752
411	404	2.49/CUNNINGHAM/KENNEDY/3/2.49/CUNNINGHAM/KENNEDY /2/ 35883 M500110	0.39832	0.397816	0.397508	0.39818	0.368333	0.394876	0.3979	0.398432	0.389752	0.344477	0.433907	0.433795	0.432143	0.398404	0.398572	0.398264	0.398124	0.397844	0.398264	0.398124	0.39762	0.396808	0.398348	0.397788	0.398964	0.398544	0.398796	0.399216	0.398236	0.397704	0.399244	0.396948	0.397116	0.397788	0.39818	0.398432	0.398712	0.398964	0.397648	0.39888	0.353157	0.398964	0.397452	0.397928	0.442447	0.349937	0.39818
412	405	2.49/CUNNINGHAM/KENNEDY/3/2.49/CUNNINGHAM/KENNEDY /2/ 35883 M500110	0.364273	0.363825	0.363461	0.364021	0.341173	0.367661	0.364021	0.364385	0.358561	0.352821	0.427019	0.426907	0.42352	0.363685	0.363909	0.363601	0.363909	0.363517	0.363881	0.364133	0.363685	0.363153	0.363685	0.364133	0.364805	0.363993	0.365085	0.364721	0.364133	0.364049	0.365365	0.363573	0.363181	0.364077	0.364301	0.363825	0.363825	0.364973	0.364497	0.364889	0.3755	0.364917	0.364245	0.363713	0.435951	0.368529	0.363965
413	406	2.49/CUNNINGHAM/KENNEDY/3/2.49/CUNNINGHAM/KENNEDY /2/ 35883 M500110	0.398824	0.399104	0.399076	0.399412	0.369845	0.396332	0.3993	0.39972	0.391152	0.344813	0.434411	0.434467	0.432703	0.399748	0.400308	0.399776	0.399692	0.399804	0.399944	0.39958	0.398628	0.398208	0.399748	0.399076	0.400476	0.400056	0.40014	0.400896	0.399524	0.399384	0.400084	0.398628	0.398796	0.398628	0.399972	0.399776	0.400056	0.400196	0.39944	0.400056	0.353717	0.398908	0.39874	0.4	0.443343	0.350665	0.400252
414	407	2.49/CUNNINGHAM/KENNEDY/3/2.49/CUNNINGHAM/KENNEDY /2/ 35883 M500110	0.398824	0.398824	0.398628	0.399188	0.369117	0.39594	0.39902	0.399272	0.391096	0.343357	0.433739	0.433627	0.432031	0.399524	0.39958	0.399104	0.39958	0.398908	0.399216	0.399132	0.398124	0.39776	0.399412	0.39874	0.400532	0.399664	0.39986	0.400504	0.3993	0.399216	0.399692	0.398348	0.398348	0.398292	0.399468	0.399048	0.399664	0.400196	0.398768	0.399776	0.353101	0.398964	0.398404	0.399048	0.442839	0.349937	0.399412
415	408	T.DICOCCONP194625/AE.SQUARROSA(372)/2/3*PASTOR /4/T.DICOCCONP194625/AE.SQUARROSA(372)/2/3*PASTOR /3/ 35883 M500110	0.302982	0.303094	0.302226	0.304186	0.320762	0.308162	0.305474	0.303822	0.313678	0.364665	0.408624	0.40868	0.405012	0.30441	0.304242	0.303318	0.304354	0.303794	0.304718	0.303906	0.302954	0.30287	0.303122	0.302898	0.304578	0.304438	0.304858	0.304774	0.303234	0.303374	0.30469	0.303178	0.302562	0.30273	0.304914	0.303934	0.304942	0.305418	0.303654	0.30455	0.366177	0.302954	0.30245	0.303822	0.454627	0.359261	0.304298
416	409	T.DICOCCONP194625/AE.SQUARROSA(372)/2/3*PASTOR /4/T.DICOCCONP194625/AE.SQUARROSA(372)/2/3*PASTOR /3/ 35883 M500110	0.303318	0.30315	0.302562	0.304018	0.321434	0.30749	0.304746	0.304214	0.314014	0.366065	0.4098	0.409856	0.40574	0.30385	0.303346	0.30315	0.303906	0.303122	0.30455	0.303402	0.303234	0.303374	0.302898	0.303234	0.303514	0.30315	0.304074	0.30399	0.303402	0.303206	0.304802	0.30301	0.302058	0.303514	0.303738	0.303598	0.305446	0.304298	0.304102	0.304606	0.367241	0.303346	0.302338	0.303094	0.455635	0.359709	0.303458
417	410	T.DICOCCONP194625/AE.SQUARROSA(372)/2/3*PASTOR /4/T.DICOCCONP194625/AE.SQUARROSA(372)/2/3*PASTOR /3/ 35883 M500110	0.30399	0.303206	0.302618	0.304354	0.32121	0.307882	0.304746	0.304998	0.31519	0.365673	0.410304	0.409744	0.40574	0.304578	0.304298	0.30315	0.304522	0.303738	0.304886	0.304074	0.303346	0.30371	0.303122	0.30357	0.304578	0.303934	0.304354	0.304214	0.304354	0.303206	0.305362	0.303402	0.30245	0.303794	0.304354	0.30427	0.305054	0.305138	0.304662	0.305222	0.367409	0.303682	0.302842	0.303654	0.455803	0.360325	0.303962
418	411	T.DICOCCONP194625/AE.SQUARROSA(372)/2/3*PASTOR /4/T.DICOCCONP194625/AE.SQUARROSA(372)/2/3*PASTOR /3/ 35883 M500110	0.303458	0.302786	0.302086	0.303542	0.320622	0.307742	0.304606	0.304186	0.314602	0.364861	0.409044	0.408876	0.404592	0.303878	0.30343	0.302506	0.303486	0.30287	0.303906	0.303822	0.303318	0.302898	0.30259	0.303094	0.303654	0.303234	0.303822	0.30357	0.303542	0.30301	0.304942	0.302926	0.302086	0.30343	0.303486	0.303458	0.305026	0.304662	0.304074	0.304466	0.367157	0.303038	0.302142	0.302786	0.454879	0.360073	0.303094
419	412	T.DICOCCONP194625/AE.SQUARROSA(372)/2/3*PASTOR /4/T.DICOCCONP194625/AE.SQUARROSA(372)/2/3*PASTOR /3/ 35884 M500114	0.303402	0.302898	0.301974	0.303822	0.320342	0.307742	0.304662	0.303906	0.31337	0.363741	0.409548	0.409324	0.405376	0.303654	0.303318	0.30301	0.30371	0.303206	0.303626	0.303262	0.302814	0.302842	0.30259	0.302982	0.30399	0.30329	0.304494	0.30441	0.303038	0.302674	0.304326	0.30259	0.30231	0.303038	0.304046	0.303458	0.30469	0.304326	0.303738	0.304242	0.366933	0.303206	0.302198	0.303178	0.454879	0.360017	0.303486
420	413	T.DICOCCONP194625/AE.SQUARROSA(372)/2/3*PASTOR /4/T.DICOCCONP194625/AE.SQUARROSA(372)/2/3*PASTOR /3/ 35884 M500115	0.30343	0.303038	0.302338	0.304354	0.321322	0.30777	0.305026	0.304326	0.314238	0.365561	0.410248	0.410136	0.405964	0.304074	0.303794	0.30315	0.303794	0.303066	0.30427	0.302954	0.302674	0.303318	0.30245	0.303346	0.303794	0.30343	0.304466	0.304718	0.303458	0.30287	0.304746	0.302898	0.302226	0.303682	0.304354	0.303934	0.304662	0.304466	0.30399	0.30455	0.367297	0.303402	0.30245	0.302982	0.455075	0.360269	0.303794
421	414	WAXWING*2/KIRITATI /3/WAXWING*2/KIRITATI /2/ 35888 M 500218	0.403668	0.40434	0.404424	0.40392	0.372057	0.40224	0.40476	0.403724	0.407196	0.387736	0.322722	0.322946	0.320734	0.404368	0.40448	0.403276	0.404816	0.40392	0.40462	0.403136	0.402912	0.403612	0.404536	0.403584	0.404872	0.404172	0.404032	0.404564	0.403416	0.403724	0.4042	0.403528	0.403472	0.40364	0.404368	0.403892	0.402492	0.404872	0.40378	0.403836	0.376368	0.40308	0.403584	0.404788	0.487722	0.373597	0.404592
422	415	WAXWING*2/KIRITATI /3/WAXWING*2/KIRITATI /2/ 35888 M 500222	0.404144	0.404368	0.404116	0.404564	0.373093	0.4021	0.404788	0.404256	0.407336	0.38838	0.323758	0.323758	0.321714	0.40406	0.40462	0.40364	0.404564	0.403836	0.404256	0.403388	0.40322	0.403248	0.404284	0.403444	0.404844	0.404368	0.404004	0.404424	0.403052	0.40364	0.404284	0.403332	0.40322	0.403668	0.404508	0.404256	0.403416	0.404508	0.403864	0.403864	0.378076	0.403276	0.403164	0.40448	0.488926	0.375136	0.404396
423	416	WAXWING*2/KIRITATI /3/WAXWING*2/KIRITATI /2/ 35888 M 500132	0.404228	0.40406	0.40364	0.404256	0.372729	0.401792	0.404536	0.404396	0.407476	0.388632	0.32429	0.323618	0.321238	0.404088	0.404648	0.403388	0.40448	0.403584	0.40406	0.403416	0.403024	0.403332	0.403696	0.40364	0.404536	0.404284	0.40392	0.404564	0.403528	0.404004	0.404256	0.40336	0.402856	0.40364	0.404256	0.404452	0.403332	0.404648	0.404284	0.404004	0.376368	0.403248	0.40336	0.40434	0.488898	0.374157	0.404648
424	417	WAXWING*2/KIRITATI /3/WAXWING*2/KIRITATI /2/ 35888 M 500139	0.403444	0.40378	0.403752	0.40364	0.372953	0.401736	0.404312	0.403444	0.407196	0.388296	0.32345	0.323338	0.321518	0.403752	0.404312	0.403052	0.404256	0.403304	0.404004	0.402912	0.402912	0.403052	0.404032	0.402912	0.40448	0.403724	0.403752	0.403892	0.402576	0.403388	0.403696	0.403024	0.402744	0.403304	0.404144	0.403444	0.402884	0.40392	0.4035	0.403164	0.37788	0.402968	0.403304	0.404508	0.488618	0.375332	0.403864
425	418	WAXWING*2/KIRITATI /3/WAXWING*2/KIRITATI /2/ 35888 M 500147	0.40546	0.406076	0.406048	0.406496	0.374017	0.404256	0.406272	0.406356	0.408708	0.388744	0.32401	0.32373	0.32275	0.405656	0.406552	0.405628	0.406272	0.405768	0.40574	0.405432	0.40476	0.405404	0.406104	0.405152	0.406272	0.406188	0.40616	0.406132	0.40476	0.405908	0.405712	0.404984	0.404816	0.405376	0.40644	0.40602	0.405124	0.405656	0.405964	0.405348	0.378496	0.40532	0.405096	0.406412	0.489402	0.374941	0.40616
426	419	WAXWING*2/KIRITATI /3/WAXWING*2/KIRITATI /2/ 35888 M 500173	0.40504	0.404704	0.404564	0.404844	0.373485	0.402828	0.404956	0.40532	0.4084	0.389052	0.32359	0.323478	0.321602	0.405068	0.405292	0.4042	0.405348	0.404508	0.404928	0.404396	0.404004	0.404368	0.40518	0.404284	0.405404	0.405208	0.404788	0.40504	0.404508	0.404984	0.405516	0.404396	0.4035	0.404508	0.405236	0.405152	0.403528	0.405572	0.405152	0.405152	0.377852	0.40378	0.403948	0.40532	0.489318	0.37536	0.4049
427	420	WAXWING*2/KIRITATI /3/WAXWING*2/KIRITATI /2/ 35888 M 500174	0.404732	0.404956	0.404816	0.405376	0.374017	0.403416	0.4056	0.405404	0.408596	0.388968	0.323618	0.32317	0.32163	0.40476	0.405768	0.40434	0.405432	0.40476	0.405292	0.404256	0.404144	0.40406	0.404816	0.404032	0.405544	0.405516	0.404928	0.405292	0.403808	0.404732	0.405096	0.40364	0.40364	0.40448	0.405376	0.405348	0.404844	0.405152	0.404956	0.40462	0.378328	0.4042	0.404032	0.405628	0.489458	0.375108	0.405264
428	421	WAXWING*2/KIRITATI /3/WAXWING*2/KIRITATI /2/ 35888 M 500179	0.405292	0.404844	0.40476	0.404872	0.373905	0.4028	0.405544	0.405516	0.408764	0.38964	0.323786	0.323338	0.321238	0.405208	0.405432	0.40434	0.405432	0.404592	0.405516	0.404648	0.404256	0.40434	0.40448	0.404648	0.405656	0.404844	0.404872	0.405012	0.404816	0.40462	0.405488	0.404088	0.403808	0.404536	0.405152	0.405124	0.404676	0.405936	0.405292	0.405404	0.37788	0.404536	0.404256	0.405348	0.489682	0.375948	0.405096
429	422	WAXWING*2/KIRITATI /3/WAXWING*2/KIRITATI /2/ 35888 M 500181	0.4063	0.405908	0.405824	0.405992	0.375024	0.403416	0.40616	0.406636	0.409772	0.391264	0.325297	0.325073	0.322358	0.406048	0.406664	0.40546	0.406328	0.405824	0.4063	0.405936	0.405096	0.405572	0.405992	0.40588	0.406272	0.405852	0.40588	0.405908	0.405768	0.406076	0.40672	0.405544	0.404704	0.406104	0.405936	0.406244	0.405404	0.406552	0.406356	0.4063	0.378776	0.405488	0.405488	0.406412	0.490242	0.376396	0.406272
431	423	WAXWING*2/KIRITATI /3/WAXWING*2/KIRITATI /2/ 35888 M 500196	0.404956	0.404676	0.404928	0.40476	0.373905	0.402912	0.405208	0.405348	0.40882	0.390256	0.323898	0.323394	0.32135	0.404592	0.404872	0.404116	0.405152	0.404368	0.4049	0.404536	0.404144	0.404116	0.404648	0.40448	0.40504	0.404452	0.404424	0.404452	0.404312	0.404508	0.405208	0.404032	0.403808	0.404592	0.404704	0.404844	0.404284	0.405152	0.405124	0.404788	0.378328	0.404256	0.404256	0.404732	0.489178	0.375892	0.404928
432	424	WAXWING*2/KIRITATI /3/WAXWING*2/KIRITATI /2/ 35888 M 500199	0.4042	0.404144	0.40434	0.404284	0.373933	0.402828	0.404788	0.404312	0.407616	0.389556	0.323478	0.32331	0.320706	0.404844	0.404956	0.40336	0.405124	0.403836	0.404536	0.403444	0.403164	0.403584	0.404452	0.403892	0.405124	0.404536	0.40434	0.404984	0.403724	0.40392	0.404172	0.403724	0.403556	0.403892	0.405012	0.404144	0.402128	0.404956	0.404088	0.404368	0.377348	0.4035	0.403724	0.404648	0.489094	0.374857	0.404284
433	425	WAXWING*2/KIRITATI /3/WAXWING*2/KIRITATI /2/ 35888 M 500207	0.403528	0.40392	0.404004	0.40378	0.373205	0.402212	0.404228	0.404032	0.407448	0.388884	0.323478	0.323422	0.321098	0.40406	0.404172	0.402968	0.40434	0.403668	0.403864	0.403276	0.403108	0.403248	0.40378	0.403164	0.404732	0.40392	0.403836	0.40336	0.403668	0.403696	0.404004	0.403444	0.40294	0.403668	0.403724	0.403696	0.402912	0.404284	0.404032	0.403976	0.377908	0.403052	0.403444	0.40364	0.488086	0.375416	0.403892
434	426	WAXWING*2/KIRITATI /3/WAXWING*2/KIRITATI /2/ 35880 M C18644	0.39706	0.398012	0.39748	0.39776	0.365785	0.398376	0.397144	0.397228	0.403164	0.389304	0.312194	0.311858	0.309534	0.397144	0.398096	0.396668	0.397536	0.397144	0.396948	0.397144	0.396304	0.397228	0.397536	0.397368	0.397704	0.39706	0.39748	0.397676	0.396472	0.397172	0.397536	0.396752	0.39636	0.397536	0.397536	0.39678	0.396724	0.397312	0.397004	0.397564	0.372449	0.3972	0.397088	0.397564	0.489346	0.370125	0.397648
435	427	WAXWING*2/KIRITATI /3/WAXWING*2/KIRITATI /2/ 35880 M C18644	0.405516	0.40518	0.405152	0.405768	0.374241	0.403528	0.406328	0.405572	0.408484	0.388744	0.324178	0.32373	0.321742	0.405376	0.405936	0.404844	0.40616	0.404928	0.40546	0.404536	0.404368	0.404788	0.405376	0.404536	0.405936	0.40546	0.405376	0.405796	0.404648	0.404788	0.405656	0.404648	0.404424	0.40504	0.40588	0.405404	0.404732	0.405992	0.405236	0.40518	0.378272	0.40504	0.40476	0.40574	0.48957	0.375948	0.405992
436	428	WAXWING*2/KIRITATI /3/WAXWING*2/KIRITATI /2/ 35880 M C18644	0.40462	0.405684	0.405432	0.405208	0.373961	0.403528	0.40532	0.405236	0.408372	0.390088	0.32429	0.32429	0.32219	0.404928	0.4056	0.404564	0.405712	0.40532	0.405124	0.404592	0.404368	0.404452	0.405432	0.404704	0.40532	0.405236	0.404816	0.404676	0.40448	0.405292	0.404928	0.404536	0.404368	0.404984	0.405208	0.405068	0.404116	0.404928	0.40518	0.404564	0.37928	0.40448	0.404536	0.405628	0.488114	0.376116	0.405768
437	429	WAXWING*2/KIRITATI /3/WAXWING*2/KIRITATI /2/ 35880 M C18644	0.403276	0.403388	0.403584	0.403864	0.372673	0.401624	0.404088	0.403444	0.40658	0.388072	0.322946	0.322778	0.320734	0.403416	0.40392	0.402772	0.404032	0.403136	0.403892	0.402688	0.402408	0.402884	0.403584	0.402744	0.4042	0.403836	0.403472	0.404172	0.40252	0.403052	0.403304	0.402688	0.402576	0.403136	0.403864	0.403556	0.40238	0.40392	0.403388	0.403276	0.37732	0.402968	0.4028	0.40378	0.488282	0.374717	0.404088
438	430	WAXWING*2/KIRITATI /3/WAXWING*2/KIRITATI /2/ 35880 M C18644	0.404564	0.404676	0.40476	0.405208	0.374241	0.403192	0.405544	0.405348	0.408204	0.389304	0.324346	0.324178	0.322526	0.40476	0.405712	0.40434	0.405432	0.404704	0.405124	0.404256	0.403976	0.404116	0.404816	0.404256	0.405544	0.405236	0.405208	0.405516	0.403976	0.4049	0.405152	0.404144	0.403976	0.404648	0.405208	0.405124	0.40434	0.405152	0.405012	0.404732	0.377936	0.403864	0.404032	0.40546	0.489626	0.375388	0.405656
439	431	WAXWING*2/KIRITATI /3/WAXWING*2/KIRITATI /2/ 35880 M C18644	0.404312	0.4042	0.40406	0.404676	0.373429	0.402492	0.405292	0.404592	0.40812	0.388772	0.322974	0.322806	0.321378	0.404284	0.40518	0.403864	0.4049	0.403948	0.40476	0.403948	0.403444	0.403864	0.404452	0.403892	0.405348	0.404648	0.404732	0.40476	0.40378	0.403752	0.40462	0.403948	0.403444	0.403948	0.404676	0.404648	0.403696	0.405236	0.403976	0.404424	0.377908	0.403724	0.40378	0.404984	0.489206	0.376312	0.404732
440	432	WAXWING*2/KIRITATI /3/WAXWING*2/KIRITATI /2/ 35880 M C18644	0.405544	0.405768	0.405572	0.406468	0.374325	0.403892	0.406188	0.406328	0.408904	0.388996	0.32331	0.32303	0.321546	0.405684	0.406524	0.405488	0.406132	0.405628	0.406216	0.405068	0.405124	0.405096	0.405348	0.4049	0.406468	0.406216	0.405964	0.406104	0.4049	0.405544	0.405964	0.404732	0.404676	0.405236	0.406356	0.405936	0.405096	0.40602	0.405712	0.4056	0.378188	0.405124	0.404788	0.406272	0.489766	0.375696	0.406244
441	433	WAXWING*2/KIRITATI /3/WAXWING*2/KIRITATI /2/ 35880 M C18644	0.405208	0.404984	0.4049	0.405012	0.373653	0.40294	0.405348	0.405712	0.40924	0.389556	0.32499	0.324542	0.321938	0.405012	0.405292	0.404256	0.40546	0.404956	0.405208	0.404452	0.404116	0.404592	0.404956	0.404732	0.40546	0.404984	0.404564	0.404872	0.404676	0.405096	0.405628	0.404452	0.403892	0.405124	0.405068	0.40532	0.404536	0.40546	0.40532	0.405152	0.377404	0.404396	0.404452	0.405096	0.488254	0.375136	0.40518
442	434	WAXWING*2/KIRITATI /3/WAXWING*2/KIRITATI /2/ 35880 M C18644	0.404648	0.404256	0.4049	0.40462	0.374269	0.40238	0.405012	0.404592	0.408848	0.390116	0.323982	0.323926	0.321546	0.404452	0.405292	0.403808	0.4049	0.404508	0.405096	0.404396	0.403724	0.4042	0.404788	0.40434	0.40518	0.404592	0.40434	0.404536	0.40434	0.404592	0.405068	0.40434	0.404004	0.40434	0.4049	0.404704	0.403584	0.405236	0.404984	0.404928	0.37802	0.40406	0.404116	0.405264	0.488758	0.375472	0.405124
443	435	WAXWING*2/KIRITATI /3/WAXWING*2/KIRITATI /2/ 35880 M C18644	0.405796	0.405404	0.4056	0.405712	0.374577	0.403696	0.406272	0.406244	0.409716	0.390368	0.324738	0.32401	0.32191	0.405432	0.406104	0.4049	0.405992	0.40532	0.406244	0.405376	0.405096	0.405012	0.405488	0.405432	0.405768	0.405348	0.405432	0.405348	0.405152	0.40546	0.406216	0.405152	0.404648	0.405488	0.405544	0.405572	0.40518	0.406104	0.406076	0.405684	0.378384	0.405152	0.404984	0.405852	0.490242	0.376564	0.4056
444	436	WAXWING*2/KIRITATI /3/WAXWING*2/KIRITATI /2/ 35880 M C18644	0.404648	0.404312	0.404508	0.40462	0.373541	0.402604	0.405404	0.40476	0.40812	0.389052	0.323702	0.323758	0.320874	0.404956	0.405124	0.403808	0.405236	0.404172	0.40476	0.404116	0.403724	0.40392	0.404508	0.404172	0.405516	0.404648	0.404564	0.405432	0.404116	0.404088	0.404956	0.403836	0.403612	0.404284	0.4049	0.404592	0.403752	0.405404	0.404816	0.404648	0.377292	0.40406	0.403836	0.405152	0.48971	0.375416	0.4049
445	437	WAXWING*2/KIRITATI /3/WAXWING*2/KIRITATI /2/ 35880 M C18644	0.403752	0.404648	0.404564	0.40406	0.373653	0.402716	0.40462	0.403808	0.407784	0.39034	0.323926	0.324374	0.321658	0.40406	0.404732	0.403304	0.4049	0.40378	0.404256	0.403556	0.402996	0.404032	0.404452	0.404004	0.404788	0.4042	0.40378	0.404088	0.403556	0.4042	0.40406	0.404172	0.403724	0.403892	0.404284	0.403864	0.402912	0.404956	0.404032	0.403752	0.379084	0.40322	0.40434	0.40448	0.489374	0.376032	0.404732
446	438	WAXWING*2/KIRITATI /3/WAXWING*2/KIRITATI /2/ 35880 M C18644	0.404312	0.404368	0.404508	0.404844	0.373485	0.402492	0.40518	0.40476	0.408008	0.388436	0.323422	0.323086	0.320986	0.404396	0.404844	0.40392	0.404732	0.404284	0.404816	0.403668	0.403556	0.404088	0.40434	0.404228	0.4049	0.404592	0.404732	0.405264	0.403444	0.403752	0.404732	0.403444	0.403388	0.404172	0.40518	0.404368	0.40392	0.404676	0.404592	0.4042	0.377236	0.40406	0.403948	0.404816	0.489262	0.374857	0.40518
447	439	PBW502 /2/PBW502 / 21758 KC75	0.426711	0.427663	0.426739	0.427523	0.415876	0.425283	0.426179	0.426935	0.437687	0.451043	0.334173	0.334061	0.332689	0.426851	0.428251	0.426599	0.427579	0.426291	0.426655	0.426739	0.426347	0.426767	0.427131	0.426851	0.427355	0.427159	0.427635	0.426879	0.426571	0.426655	0.427411	0.427075	0.426235	0.427243	0.427523	0.426991	0.426039	0.427075	0.427103	0.427383	0.396836	0.426739	0.426403	0.427719	0.559989	0.396248	0.427243
448	440	PBW502 /2/PBW502 / 21758 KC75	0.425731	0.427467	0.426207	0.426543	0.415008	0.424416	0.425367	0.426011	0.437659	0.450231	0.334145	0.334145	0.332549	0.425871	0.427271	0.425955	0.426711	0.425871	0.425843	0.426319	0.425983	0.426235	0.426431	0.426095	0.426207	0.426515	0.426655	0.426011	0.425535	0.426291	0.426151	0.426207	0.426095	0.426543	0.426823	0.426011	0.424724	0.426039	0.426179	0.426739	0.396192	0.426151	0.425591	0.426795	0.558673	0.3951	0.426431
449	441	PBW502 /2/PBW502 / 21758 KC75	0.426235	0.427523	0.426319	0.426935	0.415568	0.424192	0.425927	0.426403	0.437603	0.451183	0.334201	0.333753	0.332213	0.426207	0.427495	0.426123	0.427047	0.425927	0.425843	0.426319	0.425983	0.426403	0.426319	0.426543	0.426711	0.426403	0.426823	0.426459	0.425759	0.425899	0.426767	0.426599	0.426151	0.426487	0.426991	0.426459	0.425451	0.426767	0.426403	0.426795	0.396584	0.426599	0.425927	0.426795	0.560577	0.396276	0.426431
450	442	PBW502 /2/PBW502 / 21758 KC75	0.426571	0.427691	0.426151	0.427607	0.415792	0.424976	0.425815	0.427187	0.438667	0.451351	0.334033	0.333641	0.332829	0.426879	0.428447	0.426459	0.427383	0.426431	0.426739	0.427159	0.426151	0.426795	0.427271	0.426599	0.427271	0.427411	0.427551	0.426963	0.426431	0.426907	0.427271	0.426935	0.426151	0.426767	0.427831	0.426851	0.425899	0.427215	0.426851	0.427691	0.397424	0.426879	0.425983	0.427635	0.560353	0.396892	0.427271
451	443	PBW502 /2/PBW502 / 21758 KC75	0.425955	0.427187	0.425927	0.427047	0.415736	0.424472	0.425423	0.426571	0.437211	0.450791	0.333809	0.333697	0.331765	0.426207	0.427551	0.426179	0.426711	0.425647	0.426011	0.425983	0.425815	0.426235	0.426431	0.425983	0.426655	0.426459	0.427047	0.426235	0.425871	0.426291	0.426207	0.426039	0.425927	0.426207	0.426935	0.426179	0.425899	0.426431	0.426347	0.426907	0.396416	0.426151	0.425535	0.426851	0.559793	0.39594	0.426655
452	444	PBW502 /2/PBW502 / 21758 KC75	0.426599	0.427327	0.426123	0.427075	0.415708	0.425059	0.425171	0.426823	0.437575	0.450651	0.333725	0.333445	0.331569	0.426739	0.427915	0.426095	0.427243	0.425955	0.426207	0.426515	0.425787	0.426543	0.426571	0.426571	0.427355	0.427271	0.427355	0.427103	0.426291	0.426431	0.427411	0.426459	0.426347	0.426459	0.427635	0.426935	0.425311	0.427579	0.426823	0.427439	0.396108	0.426851	0.425899	0.426935	0.560549	0.395408	0.426795
453	445	PBW502 /2/PBW502 / 21758 KC75	0.427187	0.428139	0.426823	0.427943	0.415904	0.424864	0.426263	0.427691	0.438499	0.451687	0.335041	0.334817	0.332661	0.427159	0.428223	0.426627	0.427775	0.426823	0.427019	0.427439	0.426711	0.427075	0.427271	0.427439	0.427439	0.427075	0.427607	0.426851	0.427047	0.427019	0.428055	0.427607	0.426375	0.427607	0.427495	0.427523	0.426235	0.427775	0.427859	0.428643	0.397592	0.427439	0.426655	0.427355	0.559961	0.397396	0.427495
454	446	PBW502 /2/PBW502 / 21758 KC75	0.427215	0.428223	0.427299	0.427523	0.415988	0.425171	0.426291	0.427663	0.438583	0.451267	0.334957	0.335069	0.333025	0.427635	0.428531	0.426879	0.427971	0.427187	0.427047	0.427579	0.427299	0.427159	0.427579	0.427523	0.427859	0.427607	0.427523	0.427103	0.427467	0.426879	0.428587	0.427915	0.427131	0.427243	0.427859	0.427383	0.426095	0.428027	0.427887	0.428615	0.397452	0.427019	0.426795	0.427663	0.559933	0.396696	0.427747
455	447	PBW502 /2/PBW502 / 21758 KC75	0.427215	0.427999	0.427131	0.427971	0.416324	0.425115	0.426403	0.427775	0.439423	0.451659	0.334509	0.334453	0.332689	0.427523	0.428587	0.426991	0.427579	0.426795	0.427047	0.427299	0.427187	0.427215	0.427579	0.427523	0.427467	0.427383	0.427859	0.426375	0.427075	0.427271	0.428083	0.427523	0.426515	0.427467	0.427691	0.427383	0.426823	0.427411	0.427831	0.428167	0.397564	0.427411	0.426907	0.427719	0.560661	0.3972	0.427635
456	448	PBW502 /2/PBW502 / 21758 KC75	0.42338	0.424332	0.423632	0.42436	0.412936	0.421672	0.422792	0.423884	0.435363	0.449335	0.334089	0.333641	0.330421	0.423464	0.424696	0.423324	0.424136	0.423352	0.42338	0.423912	0.423352	0.423772	0.42352	0.423744	0.423912	0.423492	0.42408	0.42394	0.423352	0.423828	0.424304	0.423912	0.423016	0.423856	0.424024	0.423828	0.423044	0.423968	0.423996	0.424612	0.394232	0.424024	0.423128	0.424052	0.556153	0.393588	0.423968
457	449	PBW502 /2/PBW502 / 19385 KC75	0.426151	0.427663	0.426347	0.426795	0.415036	0.424276	0.425731	0.426375	0.437239	0.450371	0.334229	0.334229	0.332745	0.426067	0.427579	0.426431	0.426627	0.426123	0.425927	0.426347	0.425955	0.426375	0.426851	0.426683	0.426291	0.426375	0.426851	0.426375	0.425507	0.425983	0.426403	0.426515	0.426067	0.426459	0.426907	0.426151	0.425479	0.426459	0.426319	0.426711	0.396892	0.426795	0.425843	0.426711	0.559149	0.395912	0.426571
458	450	PBW502 /2/PBW502 / 19385 KC75	0.427607	0.428559	0.427299	0.428195	0.415876	0.425115	0.426907	0.427943	0.438863	0.451267	0.335125	0.334957	0.333025	0.427243	0.428643	0.427495	0.427915	0.427075	0.426655	0.427635	0.427187	0.427495	0.427747	0.427691	0.427691	0.427607	0.427971	0.427551	0.427131	0.426935	0.428307	0.427747	0.426907	0.427579	0.428139	0.427719	0.426711	0.427579	0.427943	0.428279	0.397172	0.427859	0.426963	0.427831	0.560213	0.39636	0.427635
459	451	PBW502 /2/PBW502 / 19385 KC75	0.426515	0.427467	0.426095	0.427327	0.415568	0.424472	0.425591	0.426459	0.437603	0.450847	0.334257	0.334257	0.332437	0.426599	0.428167	0.426291	0.426879	0.426095	0.425955	0.426599	0.426207	0.426403	0.426823	0.426599	0.426879	0.426627	0.427327	0.426123	0.426431	0.426291	0.427159	0.426767	0.425871	0.426823	0.427383	0.426683	0.425395	0.426711	0.426907	0.427187	0.397032	0.426599	0.425983	0.426963	0.559849	0.396892	0.426879
460	452	PBW502 /2/PBW502 / 19385 KC75	0.426011	0.427355	0.426095	0.426655	0.414168	0.424416	0.425199	0.426011	0.436931	0.449279	0.333137	0.333249	0.331653	0.425815	0.427271	0.425675	0.426487	0.425871	0.425731	0.425759	0.425591	0.426179	0.426431	0.425983	0.425927	0.426235	0.426543	0.426179	0.425031	0.425787	0.426375	0.426431	0.426095	0.426431	0.426599	0.425899	0.424892	0.426375	0.426235	0.426627	0.396416	0.426263	0.425647	0.426571	0.558449	0.395996	0.426487
461	453	PBW502 /2/PBW502 / 19385 KC75	0.426823	0.427271	0.426459	0.427243	0.415372	0.424108	0.425787	0.426991	0.438079	0.450371	0.332885	0.332941	0.331177	0.426907	0.427803	0.425983	0.427243	0.426067	0.426319	0.426851	0.426403	0.426543	0.426571	0.426907	0.427411	0.427159	0.427411	0.427103	0.426571	0.426431	0.427691	0.426683	0.426403	0.426739	0.427243	0.426879	0.425815	0.427467	0.427047	0.427999	0.396612	0.427131	0.426347	0.426935	0.559709	0.39608	0.427075
462	454	PBW502 /2/PBW502 / 19385 KC75	0.427523	0.428811	0.427383	0.427999	0.416912	0.426095	0.426879	0.427859	0.439003	0.451295	0.334089	0.334145	0.332437	0.427999	0.429399	0.427579	0.428503	0.427495	0.427635	0.427775	0.427327	0.427355	0.428223	0.427327	0.428335	0.428755	0.428223	0.427971	0.427383	0.427635	0.428167	0.428055	0.427327	0.427271	0.428895	0.427635	0.426571	0.428559	0.427691	0.428475	0.396304	0.427551	0.426823	0.428475	0.560353	0.395996	0.428167
463	455	PBW502 /2/PBW502 / 19385 KC75	0.425787	0.426739	0.425535	0.426431	0.414784	0.423912	0.425087	0.426123	0.437155	0.450007	0.332353	0.332521	0.331037	0.425927	0.427215	0.425675	0.426599	0.425703	0.425843	0.426151	0.425423	0.425619	0.426095	0.425703	0.426767	0.426459	0.426655	0.426179	0.425367	0.425563	0.426375	0.425759	0.425759	0.425703	0.426879	0.426011	0.424892	0.426487	0.426067	0.426627	0.395576	0.426151	0.425031	0.426627	0.559513	0.39538	0.426207
464	456	PBW502 /2/PBW502 / 19385 KC75	0.426375	0.427047	0.426123	0.426963	0.415596	0.4245	0.425339	0.426767	0.437295	0.450987	0.333445	0.333165	0.331681	0.426515	0.427691	0.425871	0.427075	0.426011	0.426151	0.426291	0.425619	0.426095	0.426515	0.426067	0.427187	0.427159	0.427243	0.426655	0.425955	0.426263	0.426795	0.426459	0.426291	0.426123	0.427411	0.426431	0.425031	0.427131	0.426431	0.427271	0.396276	0.426011	0.425563	0.426935	0.560325	0.395912	0.426403
465	457	PBW502 /2/PBW502 / 19385 KC75	0.427271	0.428895	0.427747	0.427803	0.416212	0.425507	0.426571	0.427943	0.439199	0.451043	0.334005	0.334173	0.332465	0.427523	0.428699	0.427551	0.428307	0.427579	0.427607	0.428027	0.427579	0.427551	0.428363	0.427859	0.427691	0.427775	0.427747	0.427159	0.427299	0.427999	0.428195	0.428139	0.427355	0.427803	0.427971	0.427439	0.426935	0.427747	0.428223	0.428727	0.397116	0.427579	0.427075	0.427887	0.559709	0.396416	0.427915
466	458	PBW502 /2/PBW502 / 19385 KC75	0.428279	0.428615	0.427635	0.428531	0.416996	0.425787	0.426963	0.428391	0.439759	0.452331	0.334453	0.334005	0.332241	0.428083	0.428979	0.427495	0.428363	0.427579	0.427607	0.428419	0.427803	0.427999	0.427803	0.428139	0.428419	0.427943	0.428363	0.427607	0.428195	0.427607	0.429259	0.428475	0.427355	0.428307	0.428195	0.428111	0.426711	0.428699	0.428615	0.429343	0.39734	0.428083	0.427523	0.428447	0.560885	0.397256	0.428419
467	459	PBW502 /2/PBW502 / 19385 KC75	0.427775	0.428279	0.427523	0.428083	0.416212	0.425115	0.426459	0.428055	0.439423	0.451323	0.333613	0.333557	0.331905	0.427915	0.428643	0.427047	0.427971	0.427075	0.427439	0.427915	0.427523	0.427383	0.427523	0.427691	0.427915	0.427775	0.428139	0.427215	0.427635	0.427495	0.428643	0.427859	0.426851	0.427691	0.427971	0.427775	0.426543	0.428307	0.428111	0.429063	0.397116	0.427635	0.427019	0.428111	0.559877	0.397144	0.427915
468	460	PBW502 /2/PBW502 / 19385 KC75	0.425787	0.427019	0.426039	0.426599	0.414728	0.424192	0.425199	0.425675	0.437211	0.449951	0.332689	0.332745	0.331765	0.426039	0.427215	0.425899	0.426487	0.425815	0.426067	0.425759	0.425367	0.425899	0.426543	0.426095	0.426151	0.426291	0.426599	0.426123	0.425199	0.425731	0.426207	0.426487	0.426095	0.426151	0.426655	0.425899	0.424668	0.426319	0.425731	0.426179	0.397032	0.425703	0.425479	0.426571	0.559009	0.396052	0.426655
469	461	PBW502 /2/PBW502 / 19385 KC75	0.426599	0.427719	0.426739	0.427467	0.415484	0.424668	0.425731	0.426823	0.438079	0.450147	0.333613	0.333165	0.331793	0.426403	0.427747	0.426543	0.427019	0.425899	0.426263	0.426403	0.426403	0.426263	0.426795	0.426683	0.426907	0.426879	0.427355	0.426487	0.426179	0.426319	0.427019	0.426683	0.426291	0.426627	0.427243	0.426487	0.425759	0.426739	0.426823	0.427215	0.396948	0.426627	0.426011	0.427271	0.559597	0.396192	0.426459
470	462	PBW550 /2/PBW550 / 18293 KC75	0.410192	0.410024	0.409324	0.41022	0.397284	0.418172	0.410892	0.410024	0.434495	0.446787	0.0110038	0.0098278	0.0161837	0.409548	0.410052	0.40924	0.410556	0.409492	0.409688	0.409436	0.40966	0.409688	0.409324	0.410108	0.410388	0.409744	0.40994	0.409968	0.409548	0.409184	0.41078	0.4091	0.409156	0.40938	0.410836	0.409632	0.40896	0.4105	0.410528	0.410136	0.433627	0.41022	0.409324	0.409688	0.529581	0.432031	0.40966
471	463	PBW550 /2/PBW550 / 18293 KC75	0.409492	0.409996	0.409632	0.409912	0.396192	0.41848	0.410528	0.409212	0.433739	0.446031	0.00890382	0.00907182	0.0158197	0.409184	0.41008	0.408988	0.410304	0.40924	0.409716	0.409128	0.409016	0.409772	0.409856	0.409408	0.410584	0.409996	0.409856	0.410276	0.408792	0.409268	0.410192	0.40924	0.409632	0.409016	0.410864	0.409156	0.40798	0.410304	0.409716	0.40994	0.433599	0.409408	0.40924	0.409996	0.528433	0.431555	0.409688
472	464	PBW550 /2/PBW550 / 18293 KC75	0.409464	0.40952	0.408988	0.409548	0.396556	0.418172	0.410724	0.409576	0.433991	0.445723	0.00921182	0.00809184	0.0152317	0.409212	0.40966	0.408624	0.410332	0.409044	0.409408	0.408932	0.409044	0.409408	0.408988	0.409604	0.41022	0.40952	0.409716	0.4098	0.40882	0.408848	0.410276	0.408708	0.40882	0.408708	0.410332	0.40896	0.408008	0.41022	0.409408	0.409968	0.433179	0.409492	0.408876	0.409128	0.528405	0.431527	0.40938
473	465	PBW550 /2/PBW550 / 18293 KC75	0.410416	0.41064	0.409884	0.409996	0.397508	0.418508	0.410836	0.410136	0.434215	0.446171	0.0111158	0.0106118	0.0164077	0.410444	0.410612	0.409632	0.411116	0.409828	0.410024	0.409492	0.409492	0.410248	0.409996	0.410388	0.41134	0.410528	0.410388	0.411032	0.40994	0.409576	0.411172	0.409548	0.40966	0.409324	0.411228	0.409912	0.408288	0.411396	0.41036	0.410864	0.433011	0.41022	0.409716	0.41008	0.528965	0.431695	0.410276
474	466	PBW550 /2/PBW550 / 18293 KC75	0.409632	0.41064	0.409828	0.411004	0.397676	0.419068	0.411676	0.410136	0.434663	0.446787	0.0119558	0.0112278	0.0181996	0.409604	0.410948	0.41008	0.411284	0.410108	0.410752	0.409884	0.40994	0.410304	0.410164	0.410052	0.410836	0.41064	0.410612	0.410808	0.409492	0.409856	0.410612	0.409604	0.409996	0.409492	0.411788	0.410192	0.409576	0.410892	0.41036	0.410472	0.434019	0.410332	0.409268	0.410472	0.529133	0.432367	0.410724
475	467	PBW550 /2/PBW550 / 18343 KC75	0.40966	0.410164	0.409576	0.410024	0.396808	0.418872	0.410864	0.409436	0.433851	0.445751	0.0097998	0.00912782	0.0154837	0.409576	0.410528	0.40938	0.41064	0.40924	0.409996	0.40924	0.409128	0.409716	0.409856	0.409576	0.410696	0.410332	0.410248	0.410612	0.409296	0.409548	0.41036	0.409296	0.40952	0.40868	0.4112	0.409492	0.408484	0.410808	0.409884	0.410108	0.433207	0.409632	0.409464	0.410332	0.528881	0.431835	0.410024
476	468	PBW550 /2/PBW550 / 18343 KC75	0.409016	0.409688	0.408708	0.409716	0.396332	0.417612	0.410276	0.409464	0.433487	0.446283	0.00909982	0.00898782	0.0154557	0.409156	0.409828	0.408344	0.409716	0.408876	0.409128	0.408764	0.408932	0.409296	0.409268	0.409212	0.409772	0.409464	0.409548	0.409408	0.408988	0.40924	0.410108	0.40882	0.408484	0.408764	0.410444	0.409184	0.408176	0.40994	0.409408	0.410024	0.433347	0.409548	0.408708	0.409408	0.528853	0.431919	0.409212
477	469	PBW550 /2/PBW550 / 18343 KC75	0.4007	0.400812	0.40112	0.401232	0.367465	0.399608	0.401232	0.40154	0.404844	0.384712	0.317122	0.316562	0.313902	0.40056	0.401624	0.400308	0.40168	0.400784	0.401316	0.40056	0.400504	0.400084	0.40084	0.400784	0.400784	0.40042	0.400504	0.400868	0.400336	0.400644	0.401176	0.400616	0.400168	0.400896	0.401344	0.4007	0.400868	0.40112	0.40154	0.400756	0.375472	0.40056	0.400336	0.401148	0.481618	0.373149	0.401624
478	470	PBW550 /2/PBW550 / 18343 KC75	0.410696	0.410528	0.409772	0.410444	0.39762	0.418788	0.41106	0.410696	0.435727	0.447011	0.0120118	0.0111718	0.0163517	0.409996	0.410612	0.409576	0.41078	0.40994	0.41064	0.41022	0.410276	0.410528	0.410052	0.410892	0.410892	0.41008	0.4105	0.410472	0.4105	0.410192	0.411564	0.40994	0.409548	0.410108	0.41106	0.41008	0.409632	0.411116	0.41092	0.411312	0.434131	0.410444	0.410052	0.410136	0.530029	0.432591	0.410332
479	471	PBW550 /2/PBW550 / 18343 KC75	0.411228	0.411844	0.411592	0.410976	0.397592	0.419208	0.411648	0.411452	0.435867	0.447599	0.0155117	0.0157917	0.0216436	0.411032	0.411816	0.41022	0.41148	0.410752	0.411564	0.411648	0.411872	0.41134	0.41148	0.411928	0.41204	0.411116	0.411368	0.410724	0.41176	0.411844	0.412152	0.41148	0.411424	0.411368	0.411816	0.410836	0.409324	0.411592	0.412068	0.412516	0.435447	0.41148	0.411816	0.411788	0.528937	0.432899	0.411032
480	472	PBW550 /2/PBW550 / 18343 KC75	0.409184	0.409464	0.409212	0.409548	0.3965	0.418004	0.410052	0.409072	0.433263	0.445667	0.00949181	0.00921182	0.0150077	0.408484	0.40966	0.4084	0.40966	0.408764	0.40952	0.408652	0.408764	0.40924	0.409044	0.409436	0.409716	0.40924	0.409268	0.40952	0.408484	0.408848	0.40966	0.408708	0.408652	0.40882	0.410164	0.408232	0.408344	0.409828	0.409296	0.409632	0.433459	0.409436	0.408708	0.409352	0.528069	0.431415	0.409212
481	473	PBW550 /2/PBW550 / 18343 KC75	0.409716	0.410052	0.409576	0.410192	0.396752	0.41848	0.41092	0.409884	0.434971	0.446311	0.0101358	0.00963181	0.0160997	0.409408	0.410248	0.409212	0.410472	0.409632	0.409884	0.40952	0.409632	0.40994	0.409352	0.410416	0.410528	0.409884	0.409968	0.410332	0.409408	0.409604	0.410472	0.409408	0.40924	0.409632	0.41092	0.409324	0.408876	0.410752	0.410332	0.410556	0.433487	0.410136	0.409296	0.409828	0.529665	0.432283	0.410192
482	474	PBW550 /2/PBW550 / 18343 KC75	0.410472	0.410192	0.409492	0.410276	0.397284	0.41834	0.41078	0.410136	0.434775	0.446955	0.0122358	0.0110598	0.0164077	0.409828	0.410332	0.40924	0.410388	0.409492	0.409968	0.40966	0.409716	0.409912	0.409604	0.410612	0.410444	0.410024	0.410108	0.410136	0.409772	0.40952	0.410668	0.4091	0.409268	0.409772	0.410724	0.4098	0.40896	0.4105	0.410584	0.41064	0.433571	0.410388	0.40938	0.410248	0.529693	0.432199	0.409884
484	475	PBW550 /2/PBW550 / 18343 KC75	0.40938	0.409716	0.409016	0.410024	0.396808	0.418256	0.410584	0.409044	0.433907	0.445863	0.00912782	0.00862383	0.0155957	0.40924	0.41008	0.408932	0.410304	0.408792	0.409548	0.408736	0.40896	0.409324	0.409408	0.409296	0.41008	0.40966	0.410024	0.410164	0.408624	0.408708	0.410024	0.408736	0.409016	0.408792	0.410808	0.409268	0.408092	0.410248	0.409492	0.410052	0.433823	0.409632	0.40868	0.40966	0.528377	0.432003	0.409408
485	476	PBW550 /2/PBW550 / 18343 KC75	0.4091	0.40938	0.40868	0.409352	0.396472	0.417752	0.410248	0.4091	0.433683	0.445527	0.00940781	0.00873583	0.0152037	0.4084	0.409464	0.40854	0.409576	0.408848	0.4091	0.408456	0.408792	0.409044	0.408624	0.40924	0.409296	0.4091	0.409352	0.409492	0.408512	0.40882	0.409576	0.408344	0.408568	0.40868	0.409968	0.408596	0.408316	0.409856	0.409436	0.409268	0.433151	0.409184	0.408288	0.409044	0.528713	0.431555	0.409408
486	477	DBW16 /2/DBW16 / 21758 KC75	0.382304	0.382696	0.38194	0.38306	0.373373	0.37522	0.381884	0.382136	0.398544	0.41106	0.364917	0.365365	0.361921	0.382332	0.38278	0.382192	0.382612	0.381996	0.381912	0.382388	0.381044	0.38208	0.38194	0.381996	0.382612	0.382528	0.38278	0.382304	0.381996	0.382024	0.382724	0.382276	0.381212	0.382332	0.382388	0.38236	0.382864	0.382948	0.382976	0.3832	0.345205	0.382276	0.381604	0.382472	0.506678	0.342433	0.382836
487	478	DBW16 /2/DBW16 / 21758 KC75	0.381044	0.381716	0.381576	0.381408	0.372505	0.374353	0.380792	0.381044	0.398292	0.411256	0.364441	0.365561	0.362173	0.380736	0.381632	0.381492	0.381296	0.380568	0.380708	0.381688	0.38096	0.38082	0.38124	0.3804	0.381128	0.381492	0.381184	0.380428	0.381128	0.381436	0.38124	0.381352	0.380848	0.381408	0.381632	0.380652	0.381212	0.380568	0.382052	0.382164	0.345793	0.381016	0.380792	0.381492	0.50525	0.341957	0.381128
488	479	DBW16 /2/DBW16 / 21758 KC75	0.381156	0.381492	0.380848	0.38152	0.371553	0.373793	0.380624	0.381716	0.397396	0.41008	0.363713	0.364385	0.360885	0.380512	0.381072	0.38138	0.380848	0.3804	0.380708	0.381576	0.380792	0.380372	0.380512	0.38068	0.381072	0.380484	0.381408	0.380596	0.381072	0.381044	0.381688	0.381072	0.380624	0.381408	0.38096	0.380652	0.381716	0.380792	0.382276	0.382276	0.344169	0.381184	0.380568	0.381044	0.505306	0.341229	0.381072
489	480	DBW16 /2/DBW16 / 21758 KC75	0.403164	0.403276	0.403696	0.403248	0.372505	0.401064	0.404144	0.404228	0.406972	0.387736	0.32205	0.322106	0.320062	0.402856	0.403752	0.40266	0.403472	0.402576	0.403444	0.403024	0.403024	0.402548	0.403304	0.4028	0.40364	0.40322	0.40308	0.403332	0.403024	0.403724	0.403528	0.402464	0.4028	0.403024	0.403472	0.402884	0.402884	0.40336	0.40378	0.403388	0.377488	0.40308	0.402856	0.4035	0.48733	0.374885	0.403192
490	481	DBW16 /2/DBW16 / 21758 KC75	0.38166	0.382388	0.381912	0.382024	0.371329	0.375136	0.381016	0.381436	0.398236	0.4098	0.363881	0.364609	0.361557	0.380792	0.38208	0.381884	0.381632	0.381632	0.381548	0.382024	0.38096	0.381268	0.381688	0.38124	0.381464	0.381492	0.381464	0.381044	0.38124	0.381772	0.381464	0.3818	0.381408	0.381968	0.381576	0.381156	0.382276	0.381632	0.382276	0.382164	0.344673	0.38124	0.381352	0.381604	0.504914	0.341341	0.382248
491	482	DBW16 /2/DBW16 / 21758 KC75	0.380932	0.381604	0.38096	0.381688	0.371665	0.374857	0.381016	0.381212	0.397396	0.40952	0.363209	0.363937	0.360941	0.380736	0.3818	0.381716	0.381408	0.381184	0.38082	0.38152	0.380792	0.380932	0.381016	0.380848	0.381296	0.381156	0.381072	0.381268	0.38068	0.380876	0.381576	0.381128	0.38068	0.381408	0.380848	0.380764	0.38194	0.381408	0.38138	0.382108	0.344225	0.38124	0.380904	0.381324	0.505474	0.341173	0.381968
492	483	DBW16 /2/DBW16 / 21758 KC75	0.38068	0.381072	0.380932	0.381156	0.371637	0.374325	0.380316	0.380848	0.396976	0.409044	0.363573	0.364357	0.361081	0.380652	0.381324	0.38124	0.381156	0.38054	0.380512	0.381492	0.380092	0.380344	0.380988	0.380372	0.380988	0.380904	0.380708	0.380568	0.380596	0.381184	0.380988	0.3811	0.380596	0.381044	0.3811	0.380232	0.381296	0.381156	0.381464	0.381912	0.344869	0.380876	0.38054	0.380904	0.504942	0.341201	0.381156
493	484	DBW16 /2/DBW16 / 21758 KC75	0.381464	0.382136	0.381772	0.381548	0.371469	0.375164	0.381548	0.381464	0.39804	0.410444	0.362901	0.363685	0.360745	0.381212	0.382164	0.3818	0.381828	0.381548	0.381464	0.382164	0.381156	0.381408	0.381772	0.381548	0.381884	0.381632	0.38138	0.381688	0.381604	0.381744	0.382108	0.382108	0.381604	0.381884	0.38138	0.381072	0.381912	0.382108	0.382248	0.382528	0.343301	0.381156	0.381716	0.381576	0.50399	0.340193	0.382052
494	485	DBW16 /2/DBW16 / 21758 KC75	0.379728	0.380456	0.380092	0.380372	0.371133	0.373709	0.379868	0.37984	0.396192	0.408932	0.363629	0.364637	0.361361	0.380148	0.380484	0.380008	0.380484	0.379868	0.37956	0.380204	0.37942	0.37956	0.380092	0.379476	0.380428	0.380064	0.380148	0.380064	0.379532	0.379896	0.380316	0.380148	0.380148	0.37998	0.380036	0.379616	0.379728	0.380596	0.380568	0.380792	0.343581	0.380036	0.379756	0.380344	0.50511	0.340585	0.380148
495	486	DBW16 /2/DBW16 / 21758 KC75	0.380596	0.38082	0.380344	0.381184	0.371217	0.373737	0.3804	0.380428	0.396724	0.409128	0.363489	0.364441	0.360997	0.380008	0.380736	0.380932	0.380848	0.38012	0.380148	0.38068	0.37984	0.380204	0.380344	0.379952	0.380512	0.380428	0.380624	0.380484	0.379504	0.380204	0.380512	0.380456	0.380344	0.380344	0.3804	0.380036	0.381212	0.380512	0.380988	0.38082	0.343945	0.380176	0.380008	0.380652	0.504634	0.340893	0.38124
496	487	DBW16 /2/DBW16 / 21758 KC75	0.380036	0.380876	0.38068	0.3804	0.372113	0.374241	0.380736	0.379308	0.397116	0.410024	0.364329	0.365281	0.362061	0.380288	0.38096	0.380708	0.380736	0.380288	0.380428	0.380736	0.379896	0.3797	0.380624	0.38012	0.380904	0.380204	0.380232	0.38026	0.380512	0.380428	0.380344	0.380904	0.380512	0.380736	0.380624	0.379364	0.380708	0.381016	0.38138	0.38082	0.345457	0.380176	0.380456	0.380596	0.505642	0.342013	0.381016
497	488	DBW16 /2/DBW16 / 21758 KC75	0.381184	0.381856	0.381268	0.381268	0.371973	0.374829	0.3811	0.381296	0.397424	0.410164	0.365085	0.365421	0.361977	0.380484	0.381604	0.381744	0.381436	0.381212	0.381184	0.381268	0.38054	0.380736	0.380932	0.380932	0.380764	0.380792	0.380876	0.380848	0.380484	0.381016	0.38138	0.381212	0.38082	0.381716	0.3811	0.380512	0.381856	0.38082	0.381688	0.381744	0.345485	0.3811	0.381212	0.381072	0.50511	0.342489	0.381548
498	489	DBW16 /2/DBW16 / 21758 KC75	0.381408	0.382024	0.38138	0.381716	0.372253	0.375108	0.380932	0.381128	0.397648	0.410444	0.364693	0.365141	0.361921	0.380876	0.381884	0.381632	0.381492	0.381268	0.38124	0.381324	0.38082	0.380736	0.381156	0.380988	0.3811	0.381072	0.381436	0.380904	0.380932	0.381352	0.38166	0.38138	0.381044	0.38194	0.3811	0.380624	0.381912	0.381044	0.38208	0.381744	0.345541	0.38138	0.38138	0.381464	0.505502	0.342489	0.38194
499	490	DBW16 /2/DBW16 / 18341 KC75	0.383872	0.384152	0.383564	0.384124	0.371021	0.37634	0.38334	0.38404	0.400616	0.409492	0.367269	0.368053	0.364497	0.38334	0.38418	0.383872	0.38362	0.383172	0.383368	0.384236	0.383228	0.383312	0.383396	0.383116	0.383676	0.383256	0.3839	0.383368	0.38362	0.383592	0.38418	0.383564	0.382836	0.383788	0.383788	0.3832	0.384208	0.383396	0.384376	0.384768	0.340949	0.383732	0.38306	0.383704	0.503374	0.338401	0.383956
500	491	DBW16 /2/DBW16 / 18341 KC75	0.383368	0.38348	0.383116	0.383732	0.371413	0.376452	0.382948	0.383592	0.400112	0.410388	0.367213	0.367549	0.364441	0.382892	0.383564	0.383704	0.383172	0.382556	0.382696	0.383788	0.382556	0.382696	0.38278	0.382836	0.383508	0.382696	0.3839	0.383032	0.383116	0.383144	0.383956	0.383004	0.382612	0.383676	0.38334	0.382976	0.383928	0.383004	0.384152	0.384208	0.340669	0.383116	0.38278	0.383088	0.503094	0.337785	0.383508
501	492	DBW16 /2/DBW16 / 18341 KC75	0.385104	0.38488	0.384404	0.385412	0.369789	0.377404	0.383956	0.385328	0.401344	0.407588	0.366093	0.366821	0.363545	0.384348	0.384796	0.3846	0.38446	0.383844	0.383872	0.385244	0.384124	0.384152	0.384292	0.384348	0.384684	0.384432	0.385076	0.384488	0.384292	0.384712	0.385524	0.38446	0.383844	0.384852	0.38474	0.3846	0.384544	0.384292	0.385552	0.385888	0.341117	0.384628	0.383956	0.3846	0.501358	0.338009	0.384348
502	493	DBW16 /2/DBW16 / 18341 KC75	0.383844	0.384684	0.383984	0.384488	0.369817	0.378216	0.383872	0.384068	0.40014	0.409072	0.366513	0.367409	0.364245	0.38376	0.384712	0.38446	0.384544	0.38376	0.384068	0.384376	0.383032	0.383564	0.384152	0.38348	0.384096	0.384124	0.384096	0.383676	0.383536	0.384068	0.384096	0.384096	0.383872	0.384096	0.384152	0.383228	0.384516	0.384096	0.384348	0.384684	0.341313	0.383704	0.38376	0.384404	0.50189	0.338485	0.384656
503	494	DBW16 /2/DBW16 / 18341 KC75	0.384348	0.384516	0.38404	0.384992	0.369649	0.377656	0.383984	0.384292	0.400644	0.40728	0.365393	0.366401	0.363405	0.383816	0.38488	0.384572	0.384488	0.383816	0.383788	0.384544	0.38376	0.383452	0.38404	0.383816	0.384264	0.3839	0.384544	0.384068	0.383816	0.384012	0.384376	0.384208	0.383648	0.38432	0.384544	0.383508	0.384908	0.384208	0.384572	0.385076	0.341929	0.384096	0.383704	0.38446	0.502114	0.338877	0.38488
504	495	DBW16 /2/DBW16 / 18341 KC75	0.382304	0.382752	0.382276	0.382724	0.370293	0.376396	0.381884	0.382472	0.398432	0.410556	0.365813	0.366485	0.363209	0.382052	0.382612	0.382472	0.38278	0.381828	0.381856	0.382556	0.381492	0.381856	0.382164	0.381884	0.382276	0.381912	0.3825	0.382192	0.382052	0.382416	0.382668	0.382388	0.381884	0.382612	0.381884	0.381968	0.382584	0.382668	0.383088	0.383312	0.340781	0.38194	0.38194	0.382416	0.502982	0.338065	0.383004
505	496	DBW16 /2/DBW16 / 18341 KC75	0.384096	0.384768	0.384068	0.38502	0.370125	0.378244	0.384236	0.384488	0.400392	0.40854	0.366261	0.366765	0.363713	0.384068	0.384852	0.384656	0.384796	0.384012	0.38404	0.384628	0.383788	0.383816	0.384292	0.3839	0.384516	0.384376	0.384516	0.384096	0.383844	0.384264	0.384572	0.384236	0.383844	0.384516	0.384628	0.383704	0.384992	0.384348	0.384936	0.385104	0.341341	0.384068	0.383788	0.38432	0.501974	0.338345	0.384964
506	497	DBW16 /2/DBW16 / 18341 KC75	0.383452	0.384068	0.38348	0.384152	0.369145	0.377264	0.383256	0.383788	0.399468	0.406944	0.365729	0.366177	0.363405	0.383088	0.383984	0.3839	0.38376	0.383368	0.382892	0.383872	0.38264	0.383172	0.383704	0.382976	0.383424	0.383452	0.383704	0.384012	0.382808	0.383228	0.38348	0.383424	0.383368	0.383872	0.383592	0.383172	0.383956	0.38376	0.384012	0.384236	0.341425	0.383368	0.383088	0.38362	0.501834	0.338373	0.38432
507	498	DBW16 /2/DBW16 / 18341 KC75	0.382948	0.383284	0.382472	0.383424	0.370769	0.37676	0.382752	0.383004	0.398852	0.409912	0.367409	0.368025	0.364413	0.382248	0.383032	0.38306	0.383032	0.38236	0.382388	0.383144	0.382024	0.382388	0.382696	0.382304	0.382696	0.382668	0.382752	0.382836	0.382192	0.382444	0.383088	0.382808	0.382248	0.382976	0.382696	0.382332	0.383452	0.38292	0.383452	0.383564	0.340473	0.382752	0.382304	0.382668	0.503346	0.337421	0.383368
508	499	DBW16 /2/DBW16 / 18341 KC75	0.382836	0.38362	0.383536	0.383256	0.370657	0.376424	0.382752	0.38278	0.399076	0.409184	0.367633	0.368473	0.365365	0.382192	0.383648	0.383284	0.3832	0.38292	0.383228	0.383256	0.38208	0.382892	0.383424	0.382808	0.38292	0.382948	0.382976	0.383116	0.382416	0.382948	0.382808	0.383312	0.3832	0.383312	0.382808	0.381884	0.383452	0.383032	0.38362	0.383452	0.341817	0.383088	0.383144	0.383228	0.503234	0.339213	0.38376
509	500	DBW16 /2/DBW16 / 18341 KC75	0.383284	0.3839	0.383816	0.383368	0.371273	0.377208	0.383144	0.383116	0.39958	0.410696	0.367633	0.368193	0.364581	0.383536	0.383536	0.383676	0.383648	0.382864	0.382948	0.383536	0.38236	0.382892	0.383088	0.383144	0.383536	0.38306	0.383536	0.383116	0.3832	0.383452	0.383424	0.383592	0.383144	0.383648	0.383312	0.38278	0.383676	0.383872	0.384012	0.383956	0.340921	0.383144	0.383256	0.383116	0.503906	0.338373	0.383872
510	501	DBW16 /2/DBW16 / 18341 KC75	0.383424	0.384488	0.383676	0.383844	0.371189	0.37718	0.383116	0.383592	0.399944	0.41106	0.367325	0.368053	0.364777	0.38278	0.384124	0.383816	0.38362	0.383508	0.383312	0.38362	0.38278	0.38348	0.383732	0.38334	0.38306	0.383424	0.383396	0.38292	0.382836	0.383704	0.38362	0.383732	0.383284	0.384236	0.383228	0.382864	0.384152	0.383228	0.384264	0.383872	0.341565	0.383508	0.383564	0.38348	0.50315	0.338233	0.384068
511	502	DBW17 /2/DBW17 / 19385 KC75	0.391124	0.392132	0.39104	0.391376	0.370265	0.395464	0.391544	0.392356	0.414308	0.415288	0.161333	0.161445	0.161529	0.390984	0.391824	0.390956	0.391432	0.390648	0.391404	0.392216	0.391768	0.391124	0.391432	0.391488	0.39244	0.391572	0.391768	0.391404	0.39216	0.392132	0.39272	0.391208	0.391432	0.39132	0.392048	0.390732	0.390732	0.391488	0.392468	0.392972	0.394064	0.392048	0.391208	0.391964	0.527033	0.390284	0.390872
512	503	DBW17 /2/DBW17 / 19385 KC78	0.217136	0.216968	0.216492	0.217108	0.280778	0.235027	0.218284	0.217192	0.246479	0.377768	0.363209	0.363377	0.358309	0.216548	0.216716	0.21624	0.216212	0.215148	0.216688	0.216492	0.21694	0.215736	0.21666	0.216772	0.2175	0.216688	0.217164	0.217136	0.216996	0.21708	0.218172	0.215932	0.215876	0.216996	0.217388	0.217248	0.21792	0.217164	0.21764	0.217976	0.351225	0.218452	0.215932	0.216856	0.467059	0.341901	0.216716
513	504	DBW17 /2/DBW17 / 19385 KC79	0.405376	0.406496	0.40574	0.40574	0.403892	0.4035	0.40546	0.405824	0.416856	0.418508	0.309646	0.309814	0.308106	0.4049	0.406188	0.40532	0.405348	0.405068	0.405824	0.406468	0.406076	0.405208	0.406356	0.40546	0.405572	0.40616	0.405964	0.40532	0.405908	0.40672	0.40686	0.405572	0.405292	0.406188	0.406132	0.405656	0.40476	0.405348	0.40616	0.406608	0.381324	0.406244	0.405236	0.405824	0.521574	0.379168	0.40546
514	505	DBW17 /2/DBW17 / 19385 KC80	0.404284	0.406076	0.404872	0.404592	0.4028	0.403864	0.405208	0.404508	0.415316	0.415848	0.308554	0.309058	0.307742	0.404592	0.405824	0.404676	0.405208	0.404704	0.40518	0.404872	0.404704	0.404564	0.405712	0.404536	0.405376	0.405516	0.405488	0.405516	0.404592	0.405124	0.405208	0.40476	0.405208	0.405376	0.405768	0.405124	0.404004	0.405152	0.404956	0.405068	0.381576	0.40476	0.404536	0.405236	0.52177	0.3797	0.405656
515	506	DBW17 /2/DBW17 / 18341 KC75	0.404872	0.406608	0.40574	0.40546	0.398012	0.404844	0.40602	0.405488	0.417472	0.416604	0.27991	0.280358	0.27921	0.405124	0.406524	0.404984	0.405796	0.405292	0.405376	0.405908	0.405628	0.405264	0.406188	0.405796	0.406468	0.40616	0.405964	0.40588	0.405908	0.405936	0.40602	0.405628	0.405516	0.40546	0.406748	0.405096	0.404312	0.406188	0.405768	0.405992	0.381324	0.405964	0.40518	0.406048	0.51995	0.379336	0.406244
516	507	BERKUT/2/BERKUT / 35880 M C18644	0.00867983	0.0097998	0.0102758	0.0102198	0.184432	0.0644267	0.0195716	0.00951981	0.0684306	0.38306	0.408596	0.408484	0.402856	0.00842783	0.00949181	0.00957581	0.0104998	0.0113958	0.0126557	0.00893182	0.0099958	0.00912782	0.0104998	0.00876382	0.0099398	0.0103598	0.00865183	0.0106958	0.00898782	0.0099678	0.00881982	0.00926781	0.0106678	0.00937981	0.0100518	0.0101358	0.0182556	0.0103318	0.0113118	0.00862383	0.371357	0.0116758	0.00960381	0.0103038	0.429847	0.355425	0.0119558
517	508	BERKUT/2/BERKUT / 35880 M C18644	0.00769985	0.00825983	0.00879182	0.0099118	0.18418	0.0628307	0.0181996	0.00954781	0.0670027	0.382696	0.409464	0.409352	0.403556	0.00739185	0.00890382	0.00898782	0.00884782	0.0105278	0.0110038	0.00817584	0.00862383	0.00809184	0.00890382	0.00851183	0.00912782	0.00893182	0.00912782	0.0105558	0.00767185	0.00848383	0.00884782	0.00778384	0.00912782	0.00879182	0.00912782	0.00965981	0.0174437	0.00940781	0.00971581	0.00769985	0.371385	0.0115918	0.00856783	0.00881982	0.429819	0.355453	0.0106398
518	509	BERKUT/2/BERKUT / 35880 M C18644	0.00797984	0.00809184	0.00767185	0.0103038	0.183508	0.0627187	0.0181996	0.00893182	0.0671147	0.38208	0.408512	0.408456	0.402492	0.00789584	0.00856783	0.00831583	0.00867983	0.0097998	0.0108358	0.00755985	0.00772785	0.00781184	0.00845583	0.00772785	0.00923982	0.00893182	0.00895982	0.0104438	0.00817584	0.00792384	0.00895982	0.00795184	0.00806384	0.00778384	0.00851183	0.0107798	0.0174437	0.0107518	0.00954781	0.00803584	0.370433	0.0108638	0.00789584	0.00820384	0.429819	0.354949	0.0104718
519	510	BERKUT/2/BERKUT / 35880 M C18644	0.00797984	0.00887582	0.00918382	0.00940781	0.183732	0.0632787	0.0184796	0.00898782	0.0676746	0.382976	0.409408	0.409408	0.40322	0.00750385	0.00901582	0.00932381	0.00862383	0.0106398	0.0111158	0.00834383	0.00929581	0.00837183	0.00901582	0.00817584	0.00901582	0.00921182	0.00851183	0.00954781	0.00834383	0.00898782	0.00856783	0.00828783	0.00935181	0.00873583	0.00907182	0.00949181	0.0171637	0.00923982	0.0110038	0.00764385	0.370825	0.0111438	0.00873583	0.00909982	0.429707	0.355173	0.0105838
520	511	BERKUT/2/BERKUT / 35880 M C18644	0.0098278	0.0101078	0.0103598	0.0104718	0.184572	0.0638387	0.0188156	0.0100518	0.0681226	0.383088	0.40952	0.40952	0.4035	0.00828783	0.0098558	0.0100518	0.00963181	0.0111998	0.0122358	0.00912782	0.00957581	0.00954781	0.0099678	0.0102478	0.0099118	0.0099398	0.00856783	0.0107798	0.00923982	0.00965981	0.00951981	0.00963181	0.0101358	0.0099678	0.0098558	0.0099398	0.0176676	0.0111998	0.0109478	0.00848383	0.371441	0.0125437	0.0100798	0.0098278	0.430099	0.355565	0.0115358
521	512	BERKUT/2/BERKUT / 35880 M C18644	0.00867983	0.00890382	0.00915582	0.0104438	0.184376	0.0632507	0.0180596	0.00851183	0.0677026	0.38278	0.409156	0.409268	0.403248	0.00797984	0.00837183	0.00895982	0.00915582	0.0108358	0.0118718	0.00781184	0.00881982	0.00851183	0.00904382	0.00881982	0.00881982	0.00935181	0.00820384	0.0100238	0.00881982	0.00839983	0.00837183	0.00887582	0.00943581	0.00932381	0.00876382	0.0100238	0.0179756	0.00943581	0.0102478	0.00750385	0.371637	0.0120118	0.00915582	0.00851183	0.430407	0.355985	0.0116198
522	514	BERKUT/2/BERKUT / 35880 M C18644	0.00943581	0.00803584	0.00823184	0.0101358	0.184292	0.0613188	0.0169677	0.0108358	0.0684026	0.383592	0.409296	0.408792	0.402772	0.00834383	0.00783984	0.00887582	0.00705586	0.00856783	0.0102758	0.00923982	0.00974381	0.00809184	0.00761585	0.00873583	0.00968781	0.00820384	0.00935181	0.00932381	0.0097998	0.00926781	0.0102478	0.00772785	0.00823184	0.00867983	0.00828783	0.0101078	0.0180596	0.00907182	0.0110038	0.0098278	0.371217	0.0123758	0.00884782	0.00820384	0.430099	0.355509	0.00890382
524	515	BERKUT/2/BERKUT / 35880 M C18644	0.0160437	0.0164917	0.0167437	0.0157917	0.188212	0.0676466	0.0220636	0.0168837	0.0740585	0.38572	0.410528	0.411088	0.404788	0.0157917	0.0155677	0.0161557	0.0152317	0.0161277	0.0171637	0.0171917	0.0167437	0.0158757	0.0167997	0.0160157	0.0166317	0.0164917	0.0155117	0.0146997	0.0170797	0.0173317	0.0168557	0.0164637	0.0160157	0.0164637	0.0157357	0.0165477	0.0202436	0.0153437	0.0178356	0.0168277	0.373905	0.0187036	0.0169117	0.0162677	0.430491	0.357973	0.0156237
523	516	BERKUT/2/BERKUT / 35880 M C18644	0.0101078	0.0100518	0.0100798	0.0111438	0.18474	0.0631107	0.0190956	0.0120118	0.0695786	0.383648	0.409464	0.409352	0.403444	0.00895982	0.00968781	0.0099398	0.00912782	0.0106958	0.0120678	0.0103598	0.0110878	0.0098838	0.0102478	0.00935181	0.0100238	0.00937981	0.00974381	0.00949181	0.0105838	0.0106118	0.0107518	0.00974381	0.0098558	0.0107518	0.0097998	0.0111158	0.0188996	0.00963181	0.0127957	0.0102198	0.371777	0.0136077	0.0101358	0.0098838	0.430323	0.355957	0.0104158
526	517	BERKUT/2/BERKUT / 35880 M C18644	0.00789584	0.00772785	0.00809184	0.0098838	0.183816	0.0619068	0.0179476	0.00823184	0.0670867	0.382892	0.408428	0.408148	0.40252	0.00697186	0.00820384	0.00879182	0.00825983	0.00954781	0.0106958	0.00736385	0.00786784	0.00727985	0.00781184	0.00820384	0.00870783	0.00851183	0.00848383	0.00974381	0.00769985	0.00755985	0.00825983	0.00741985	0.00797984	0.00797984	0.00848383	0.00929581	0.0174157	0.00954781	0.00918382	0.00761585	0.371133	0.0107798	0.00781184	0.00811984	0.430295	0.355425	0.0101078
528	518	BERKUT/2/BERKUT / 35880 M C18644	0.00842783	0.00893182	0.00946381	0.0100238	0.183956	0.0633347	0.0182556	0.00887582	0.0680106	0.382696	0.408456	0.408736	0.403164	0.00778384	0.00856783	0.00909982	0.00935181	0.0103598	0.0115078	0.00795184	0.00867983	0.00781184	0.00918382	0.00817584	0.0097998	0.00949181	0.00800784	0.00937981	0.00845583	0.00870783	0.00834383	0.00856783	0.00912782	0.00884782	0.00957581	0.0105558	0.0176116	0.00963181	0.0104998	0.00775584	0.371441	0.0110878	0.00867983	0.00926781	0.429819	0.355061	0.0108638
529	519	BERKUT/2/BERKUT / 35880 M C18644	0.0331233	0.0335713	0.0337673	0.0339913	0.17802	0.0818144	0.0398152	0.0342993	0.0869943	0.364329	0.40112	0.401568	0.395548	0.0325353	0.0337113	0.0332353	0.0337113	0.0339913	0.0345233	0.0330393	0.0333193	0.0331233	0.0339353	0.0329273	0.0335433	0.0334593	0.0337113	0.0348593	0.0327033	0.0332913	0.0341593	0.0336553	0.0341033	0.0338233	0.0337673	0.0340753	0.0387232	0.0338793	0.0341873	0.0328433	0.365729	0.0349993	0.0339353	0.0332913	0.419404	0.350077	0.0345513
530	520	BERKUT/2/BERKUT / 35880 M C18644	0.0207196	0.0211676	0.0215316	0.0205796	0.18964	0.0717066	0.0276354	0.0216156	0.0771665	0.386308	0.410668	0.410892	0.405432	0.0201316	0.0206356	0.0208316	0.0207476	0.0214196	0.0218396	0.0209716	0.0212516	0.0207196	0.0215316	0.0211396	0.0211956	0.0208316	0.0195716	0.0209996	0.0212516	0.0213356	0.0215876	0.0209716	0.0214756	0.0214196	0.0212516	0.0203276	0.0233515	0.0209156	0.0225675	0.0213356	0.373373	0.0226515	0.0214756	0.0209436	0.430967	0.356937	0.0210836
531	521	BERKUT/2/BERKUT / 35880 M C18644	0.00795184	0.00890382	0.00909982	0.0104438	0.18432	0.0636987	0.0189556	0.00929581	0.0680386	0.383116	0.40966	0.409604	0.403752	0.00730785	0.00887582	0.00951981	0.00926781	0.0111158	0.0117038	0.00792384	0.00915582	0.00845583	0.00937981	0.00853983	0.00960381	0.00946381	0.00820384	0.0105278	0.00753185	0.00884782	0.00820384	0.00825983	0.00926781	0.00898782	0.00926781	0.0097998	0.0179196	0.0101078	0.0101358	0.00755985	0.371301	0.0117318	0.00876382	0.00963181	0.430463	0.355593	0.0108358
532	522	BERKUT/2/BERKUT / 35880 M C18644	0.0100238	0.0100238	0.0098838	0.0105558	0.184544	0.0635867	0.0188996	0.0104718	0.0683746	0.383284	0.409324	0.4091	0.402912	0.00853983	0.00915582	0.0100238	0.00954781	0.0111718	0.0122638	0.00893182	0.00965981	0.00974381	0.00932381	0.0104998	0.0108358	0.00968781	0.00932381	0.0107518	0.0097718	0.00873583	0.0103318	0.00949181	0.0098278	0.0100518	0.00937981	0.0108078	0.0180876	0.0108918	0.0117038	0.00907182	0.371693	0.0127957	0.0097718	0.00951981	0.430407	0.356209	0.0112838
533	523	BERKUT/2/BERKUT / 35880 M C18644	0.0135797	0.0140837	0.0141677	0.0138877	0.186196	0.0675346	0.0220076	0.0133557	0.0718186	0.383984	0.410192	0.410416	0.404284	0.0127117	0.0137757	0.0135237	0.0134397	0.0150077	0.0158757	0.0138317	0.0136637	0.0135797	0.0145597	0.0134957	0.0139997	0.0143077	0.0121518	0.0130757	0.0128797	0.0143637	0.0131037	0.0141677	0.0139437	0.0137757	0.0133837	0.0143637	0.0204676	0.0136637	0.0154837	0.0125717	0.373401	0.0161837	0.0137197	0.0135237	0.430659	0.356965	0.0148397
534	524	BERKUT/2/BERKUT / 35880 M C18644	0.0104998	0.0113958	0.0117038	0.0111998	0.184908	0.0650707	0.0203836	0.0108918	0.0694106	0.383536	0.409632	0.409744	0.403892	0.00951981	0.0111438	0.0113958	0.0113678	0.0129357	0.0138037	0.0103598	0.0113118	0.0112838	0.0115358	0.0111998	0.0115918	0.0116758	0.0100798	0.0117878	0.0106398	0.0106678	0.0104158	0.0109758	0.0116478	0.0110878	0.0115358	0.0116198	0.0183396	0.0119278	0.0128517	0.00949181	0.372281	0.0133277	0.0114238	0.0113958	0.430099	0.356237	0.0131037
535	525	BERKUT/2/BERKUT / 35880 M C18644	0.0105558	0.00881982	0.00912782	0.0104158	0.184908	0.0619908	0.0175276	0.0109478	0.0687946	0.383816	0.408848	0.408624	0.402268	0.00940781	0.00867983	0.00876382	0.00851183	0.00912782	0.0100518	0.0101358	0.0101918	0.00859583	0.00828783	0.00923982	0.0111438	0.00904382	0.0099118	0.0099398	0.0105278	0.0101638	0.0113678	0.00918382	0.00890382	0.00912782	0.00890382	0.0110038	0.0169397	0.0112558	0.0120118	0.0108918	0.370769	0.0121518	0.00890382	0.00870783	0.430995	0.354781	0.00935181
536	526	BERKUT/2/BERKUT / 35880 M C18644	0.0107238	0.0110598	0.0118718	0.0109758	0.18474	0.0643987	0.0195436	0.0115638	0.0705866	0.382752	0.408792	0.408624	0.402716	0.0103038	0.0113678	0.0108358	0.0108078	0.0123198	0.0135797	0.0117038	0.0123198	0.0105558	0.0118718	0.0107518	0.0120958	0.0119558	0.0103038	0.0118438	0.0115358	0.0122358	0.0121518	0.0113678	0.0115918	0.0106958	0.0110878	0.0110598	0.0180596	0.0122078	0.0129077	0.0118998	0.371329	0.0141677	0.0113118	0.0116198	0.429819	0.355285	0.0117598
537	527	BERKUT/2/BERKUT / 35880 M C18644	0.0105278	0.00968781	0.00915582	0.0112838	0.184824	0.0629707	0.0191796	0.0114238	0.0693266	0.383452	0.409044	0.408484	0.402576	0.00960381	0.00960381	0.0098558	0.00904382	0.0104998	0.0117038	0.0102758	0.0108918	0.00963181	0.00926781	0.0101078	0.0106118	0.00968781	0.0104998	0.0107518	0.0110038	0.0104718	0.0118438	0.0097718	0.0099398	0.0099958	0.00971581	0.0111998	0.0181996	0.0108358	0.0127117	0.0108078	0.370405	0.0133557	0.0101078	0.0099118	0.429903	0.355033	0.0110038
538	528	BERKUT/2/BERKUT / 35880 M C18644	0.00741985	0.00753185	0.00767185	0.00895982	0.184292	0.0623828	0.0178076	0.00786784	0.0666107	0.38264	0.40896	0.409184	0.402772	0.00789584	0.00783984	0.00820384	0.00839983	0.00901582	0.0101638	0.00744785	0.00716786	0.00747585	0.00789584	0.00705586	0.00974381	0.00837183	0.00845583	0.0097718	0.00767185	0.00781184	0.00845583	0.00750385	0.00772785	0.00761585	0.00811984	0.0098278	0.0163237	0.0100798	0.00949181	0.00781184	0.371161	0.0105278	0.00733585	0.00820384	0.430155	0.355229	0.0099678
539	529	BERKUT/2/BERKUT / 35880 M C18644	0.0098838	0.0110038	0.0114798	0.0106958	0.18502	0.0648467	0.0204956	0.0101638	0.0697466	0.383368	0.409128	0.409464	0.403164	0.00963181	0.0110318	0.0104438	0.0110878	0.0127677	0.0140837	0.0106398	0.0113118	0.0104998	0.0114238	0.0104718	0.0117598	0.0118438	0.00951981	0.0112838	0.0105278	0.0114518	0.0104158	0.0106958	0.0113118	0.0104718	0.0105838	0.0116758	0.0187876	0.0122638	0.0124598	0.0107238	0.371441	0.0127677	0.0114238	0.0113398	0.430211	0.355621	0.0126557
540	530	BERKUT/2/BERKUT / 35880 M C18644	0.0113398	0.0107238	0.0113678	0.0109758	0.185804	0.0645107	0.0198236	0.0112838	0.0701946	0.383928	0.408456	0.40896	0.402548	0.0113678	0.0110878	0.0116198	0.0114238	0.0120958	0.0126837	0.0109198	0.0106958	0.0107798	0.0114798	0.0111998	0.0129917	0.0120118	0.0115358	0.0130197	0.0117038	0.0116758	0.0124878	0.0112558	0.0115918	0.0104718	0.0120958	0.0123478	0.0173877	0.0136077	0.0130757	0.0120678	0.370713	0.0139437	0.0108078	0.0112838	0.431051	0.355565	0.0120958
541	531	BERKUT/2/BERKUT / 35880 M C18644	0.00963181	0.00817584	0.00876382	0.0098838	0.185216	0.0628587	0.0172757	0.00907182	0.0674787	0.383676	0.408708	0.408988	0.402576	0.00932381	0.00893182	0.00946381	0.00887582	0.00965981	0.0107518	0.00870783	0.00881982	0.00823184	0.00921182	0.00876382	0.0110038	0.00974381	0.0097718	0.0105838	0.00932381	0.00856783	0.0099398	0.00842783	0.00915582	0.00831583	0.00954781	0.0104718	0.0162397	0.0113958	0.00963181	0.00940781	0.370965	0.0122358	0.00814784	0.00929581	0.430575	0.355145	0.0102758
281	745	DBW16 /2/DBW16 / 21758 KC75	0.380484	0.380876	0.3804	0.381352	0.371441	0.374073	0.380568	0.380764	0.39706	0.409744	0.363657	0.363881	0.360773	0.38012	0.381184	0.380876	0.38068	0.380232	0.380316	0.38068	0.379784	0.380036	0.380288	0.37984	0.380624	0.380652	0.381128	0.380596	0.379896	0.380204	0.380904	0.380344	0.37984	0.380512	0.381016	0.380428	0.381324	0.380512	0.381212	0.381324	0.344393	0.380624	0.37984	0.380932	0.50581	0.341229	0.381408
305	773	DBW16 /2/DBW16 / 18341 KC75	0.383284	0.383732	0.38292	0.383704	0.370601	0.377152	0.383088	0.383228	0.399356	0.41008	0.366961	0.367633	0.363853	0.38264	0.383536	0.383004	0.383312	0.382808	0.382668	0.38348	0.382472	0.382892	0.382808	0.382864	0.383368	0.382892	0.383424	0.383284	0.382864	0.382948	0.383592	0.383256	0.382528	0.383424	0.382808	0.38334	0.383676	0.38376	0.383732	0.38418	0.340865	0.383144	0.382696	0.383116	0.50273	0.337981	0.383928
800	780	2-49/CUNNINGHAM//KENNEDY	0.354529	0.354697	0.354557	0.354445	0.334845	0.356349	0.354557	0.354921	0.352625	0.336021	0.418732	0.418508	0.414784	0.354445	0.354893	0.354137	0.354389	0.354445	0.354697	0.355061	0.354557	0.353409	0.354669	0.354277	0.355509	0.354417	0.355565	0.355481	0.355229	0.354529	0.355229	0.353549	0.354277	0.354221	0.354781	0.354473	0.355705	0.355229	0.354697	0.355369	0.348509	0.354725	0.354221	0.354249	0.431807	0.341313	0.354389
807	781	BERKUT	0.0119278	0.0115358	0.0112838	0.0136917	0.186392	0.0654347	0.0211956	0.0123758	0.0684866	0.383788	0.41022	0.410108	0.404592	0.0110038	0.0121238	0.0118718	0.0116198	0.0132437	0.0145037	0.0105558	0.0112838	0.0113678	0.0118998	0.0120118	0.0124038	0.0121518	0.0127957	0.0140557	0.0103878	0.0107518	0.0117318	0.0108918	0.0120118	0.0117318	0.0117318	0.0134957	0.0193756	0.0125717	0.0125437	0.0102478	0.372141	0.0153157	0.0116758	0.0120958	0.431807	0.356825	0.0134117
808	782	DBW16	0.384012	0.384404	0.383984	0.38516	0.369761	0.3776	0.38404	0.38362	0.399188	0.407672	0.367073	0.367801	0.364525	0.384152	0.384656	0.384572	0.384544	0.38376	0.383564	0.383984	0.3832	0.383732	0.383704	0.383704	0.3846	0.383788	0.384992	0.384964	0.383088	0.383452	0.38404	0.38376	0.38376	0.384152	0.384208	0.384124	0.384292	0.3846	0.3839	0.384012	0.341817	0.383648	0.383928	0.384236	0.501834	0.339045	0.384992
809	783	DBW17	0.406608	0.407784	0.407364	0.407252	0.405068	0.405572	0.407644	0.406048	0.416632	0.416604	0.310038	0.31043	0.309282	0.407084	0.408204	0.406496	0.407756	0.406916	0.407448	0.40658	0.406188	0.406664	0.407812	0.406636	0.408092	0.408064	0.408148	0.408008	0.406188	0.406496	0.407308	0.406916	0.407252	0.406804	0.408092	0.407504	0.40616	0.408036	0.406048	0.406944	0.382612	0.406692	0.406468	0.407336	0.52275	0.380904	0.407644
810	784	PBW502	0.426823	0.427943	0.426515	0.427859	0.415092	0.425283	0.426515	0.426767	0.437015	0.449139	0.334565	0.334733	0.333473	0.427243	0.428419	0.426823	0.427803	0.426683	0.426599	0.426515	0.426403	0.427215	0.427243	0.426907	0.427691	0.427327	0.427747	0.427495	0.425395	0.426431	0.427019	0.426683	0.426627	0.427019	0.427691	0.427271	0.426431	0.427803	0.426543	0.427047	0.397284	0.426851	0.426403	0.427719	0.559149	0.39692	0.427691
811	785	PBW550	0.409184	0.4098	0.408932	0.40938	0.39594	0.417724	0.410052	0.409464	0.433207	0.445051	0.00713986	0.00674787	0.0148957	0.40882	0.409548	0.408232	0.409716	0.408652	0.409296	0.408932	0.409268	0.409184	0.409156	0.409156	0.410276	0.40924	0.409772	0.40952	0.409268	0.40896	0.409884	0.408596	0.409044	0.408596	0.410052	0.408904	0.40784	0.410052	0.409408	0.409632	0.433459	0.409044	0.408988	0.40896	0.528181	0.431471	0.409324
812	786	SOKOLL	0.3818	0.381352	0.381156	0.381324	0.361277	0.380932	0.38026	0.382192	0.371497	0.363741	0.445219	0.445723	0.442895	0.381212	0.381156	0.380624	0.381268	0.381324	0.3818	0.381268	0.38138	0.381128	0.38138	0.381268	0.381828	0.381464	0.381996	0.381912	0.381772	0.381744	0.382444	0.3811	0.38138	0.38138	0.381436	0.380624	0.381632	0.382164	0.381744	0.381968	0.37718	0.382388	0.38166	0.381016	0.464903	0.370769	0.381324
813	787	T.DICOCCONP194625/AE.SQUARROSA(372)/2/3*PASTOR	0.301946	0.30189	0.301246	0.30259	0.319222	0.306734	0.303542	0.302898	0.312866	0.362733	0.407924	0.4077	0.404648	0.302366	0.302758	0.30161	0.302366	0.301694	0.302954	0.301526	0.302142	0.301666	0.301918	0.30175	0.302814	0.302226	0.302814	0.302786	0.301974	0.301498	0.302926	0.301302	0.301414	0.301974	0.302982	0.302226	0.303402	0.302926	0.30273	0.302618	0.366205	0.301806	0.301302	0.301946	0.454599	0.358225	0.302366
2242	2119	SOKOLL	0.294526	0.293798	0.293714	0.29489	0.31785	0.309898	0.297074	0.295366	0.30091	0.355929	0.486126	0.48607	0.481562	0.294386	0.294106	0.293854	0.294442	0.29461	0.294694	0.29433	0.294498	0.293966	0.29405	0.294162	0.294778	0.293742	0.294442	0.295142	0.294778	0.294526	0.295506	0.293882	0.293434	0.294218	0.29405	0.29531	0.297662	0.295226	0.295422	0.294974	0.367633	0.295674	0.293938	0.294078	0.419572	0.360269	0.295226
2245	2122	BERKUT	0.31631	0.315414	0.315106	0.316674	0.32457	0.323954	0.317234	0.317262	0.326781	0.367633	0.386224	0.38516	0.382332	0.315946	0.315666	0.31547	0.316562	0.316226	0.316982	0.315834	0.316282	0.315302	0.31449	0.315498	0.316226	0.315526	0.316338	0.316478	0.315946	0.315862	0.317122	0.31505	0.31449	0.315778	0.315778	0.315582	0.318102	0.31701	0.316254	0.316814	0.358169	0.316674	0.31449	0.315526	0.444155	0.356405	0.316226
2248	2125	EGA GREGORY	0.369173	0.369229	0.368697	0.369033	0.232955	0.375192	0.369929	0.369789	0.370069	0.0657987	0.441607	0.441495	0.439507	0.368921	0.369313	0.368277	0.369089	0.370209	0.369901	0.368921	0.369257	0.368445	0.369089	0.369425	0.368865	0.368893	0.369033	0.369733	0.369649	0.369285	0.370489	0.369089	0.368249	0.369425	0.368977	0.370349	0.371749	0.369985	0.369565	0.369901	0.354753	0.368809	0.368585	0.368501	0.255495	0.354165	0.369873
2250	2127	SPITFIRE	0.340949	0.340893	0.340809	0.341145	0.359625	0.344841	0.342713	0.341789	0.353045	0.354529	0.391376	0.391432	0.389108	0.341089	0.341649	0.340277	0.341145	0.341537	0.342405	0.341537	0.341257	0.340669	0.341761	0.340529	0.341145	0.341621	0.341033	0.341677	0.341033	0.341789	0.341593	0.340977	0.340977	0.341033	0.341257	0.341341	0.343077	0.342097	0.341005	0.341677	0.340977	0.341425	0.340809	0.341173	0.460171	0.338933	0.341593
2251	2128	SUNTOP	0.392636	0.392524	0.392776	0.393	0.324626	0.40644	0.394232	0.393084	0.39034	0.366681	0.340977	0.340753	0.338093	0.39328	0.392552	0.392356	0.393392	0.393112	0.39398	0.392776	0.392328	0.392748	0.392048	0.393168	0.392832	0.39286	0.392944	0.393196	0.392384	0.392916	0.393616	0.392496	0.392104	0.39272	0.393336	0.394036	0.393028	0.393336	0.393644	0.393588	0.354809	0.392776	0.392328	0.392244	0.372197	0.353885	0.39272
2429	2299	MACE	0.331093	0.331149	0.330841	0.330841	0.316842	0.333529	0.331457	0.331877	0.345821	0.327481	0.391432	0.39188	0.3895	0.331345	0.330841	0.330309	0.331345	0.330785	0.331317	0.331625	0.331345	0.330701	0.330617	0.330841	0.331961	0.330701	0.331121	0.331541	0.331681	0.331821	0.332353	0.330897	0.330001	0.330729	0.331513	0.331989	0.333333	0.332129	0.331933	0.332269	0.320426	0.331121	0.330393	0.331205	0.42366	0.314574	0.331065
[truncated: 486 more columns]

## Sheet: 160830_90K__Hex
ProbeID	Chromosome	Position
7460_1A	1A	1145449
74985_1A	1A	1159825
76209_1A	1A	1176287
13141_1A	1A	1190607
55081_1A	1A	1207472
74344_1A	1A	1208255
23712_1A	1A	1209936
31609_1A	1A	1211007
31610_1A	1A	1211007
31608_1A	1A	1211142
11640_1A	1A	1211704
29449_1A	1A	1211740
7208_1A	1A	1211835
61124_1A	1A	1234397
21950_1A	1A	1235128
42055_1A	1A	1235281
11804_1A	1A	1336922
29495_1A	1A	1336944
44563_1A	1A	1337566
58458_1A	1A	1338754
49352_1A	1A	1339040
35002_1A	1A	1339479
61980_1A	1A	1339480
525_1A	1A	1339769
80880_1A	1A	1343561
26563_1A	1A	1346499
47116_1A	1A	1347398
12147_1A	1A	745059
6476_1A	1A	907624
13355_1A	1A	382150
1449_1A	1A	382264
11264_1A	1A	391910
11263_1A	1A	392027
1515_1A	1A	397293
13560_1A	1A	397299
65373_1A	1A	668232
8776_1A	1A	684748
74222_1A	1A	1054788
80188_1A	1A	1055225
80189_1A	1A	1056097
74214_1A	1A	1056892
74216_1A	1A	1057592
30652_1A	1A	1057778
74217_1A	1A	1057859
74220_1A	1A	1059024
76390_1A	1A	1059122
47523_1A	1A	1062552
47522_1A	1A	1062603
11949_1A	1A	1189103
27821_1A	1A	1189272
22569_1A	1A	1189277
9054_1A	1A	1324964
7628_1A	1A	1327152
7436_1A	1A	336508
8757_1A	1A	650429
56775_1A	1A	817975
35431_1A	1A	26531
12354_1A	1A	109523
42635_1A	1A	73233
24740_1A	1A	354237
48747_1A	1A	355200
40117_1A	1A	357894
56511_1A	1A	359350
8696_1A	1A	467933
57448_1A	1A	508429
75901_1A	1A	830799
81583_1A	1A	831633
7039_1A	1A	832048
30819_1A	1A	832956
42782_1A	1A	833436
54857_1A	1A	833667
42785_1A	1A	834338
17894_1A	1A	835228
31867_1A	1A	1415553
31866_1A	1A	1415582
44655_1A	1A	1416023
63542_1A	1A	1417475
28058_1A	1A	1423030
42974_1A	1A	1423636
14623_1A	1A	1424442
7424_1A	1A	1424442
28576_1A	1A	1470330
11117_1A	1A	1485512
78617_1A	1A	1501964
78504_1A	1A	1502708
20957_1A	1A	1502966
54411_1A	1A	2277091
6172_1A	1A	2278469
62907_1A	1A	2278539
61368_1A	1A	2281255
45049_1A	1A	2282753
27228_1A	1A	2283713
29039_1A	1A	2296368
10605_1A	1A	21953
46413_1A	1A	169483
12453_1A	1A	184117
10745_1A	1A	358233
10746_1A	1A	358256
46412_1A	1A	363419
4985_1A	1A	367853
4761_1A	1A	369988
73129_1A	1A	393475
7333_1A	1A	393475
73128_1A	1A	393481
45715_1A	1A	393518
43759_1A	1A	393642
29508_1A	1A	393897
61317_1A	1A	794571
61318_1A	1A	794609
7590_1A	1A	798955
35459_1A	1A	863500
21354_1A	1A	866736
21886_1A	1A	868052
54709_1A	1A	868349
41164_1A	1A	868466
60396_1A	1A	869219
29371_1A	1A	881232
71461_1A	1A	881232
31720_1A	1A	881544
71462_1A	1A	882718
12795_1A	1A	883571
14618_1A	1A	883626
29601_1A	1A	941421
24448_1A	1A	1311268
59361_1A	1A	96310
69234_1A	1A	698107
59323_1A	1A	698262
59322_1A	1A	698359
15678_1A	1A	710734
26870_1A	1A	789420
44340_1A	1A	789663
47909_1A	1A	790605
65667_1A	1A	790822
10730_1A	1A	848762
46642_1A	1A	946064
62711_1A	1A	1060358
35145_1A	1A	1060593
65627_1A	1A	1060650
11297_1A	1A	1060790
77944_1A	1A	1061352
49962_1A	1A	1064059
26603_1A	1A	1066619
22151_1A	1A	1068145
80174_1A	1A	1068962
48350_1A	1A	16525
55079_1A	1A	124280
20111_1A	1A	126843
23779_1A	1A	209276
76292_1A	1A	209327
71171_1A	1A	210577
12206_1A	1A	345421
75289_1A	1A	346070
78822_1A	1A	346121
78791_1A	1A	346886
10922_1A	1A	350508
10921_1A	1A	350509
27788_1A	1A	400352
7493_1A	1A	408726
20818_1A	1A	409515
38771_1A	1A	409596
35649_1A	1A	411058
71545_1A	1A	411190
63712_1A	1A	532726
2711_1A	1A	556867
45546_1A	1A	615900
4186_1A	1A	616056
57005_1A	1A	621538
10394_1A	1A	708691
10395_1A	1A	708792
10734_1A	1A	54897
2105_1A	1A	201454
74770_1A	1A	368722
26930_1A	1A	368946
13840_1A	1A	712815
63564_1A	1A	713370
74614_1A	1A	714165
63565_1A	1A	714378
10932_1A	1A	874140
7627_1A	1A	980377
72128_1A	1A	1071218
12126_1A	1A	1071302
72127_1A	1A	1071402
7351_1A	1A	1071402
35395_1A	1A	1090573
72258_1A	1A	1090672
49309_1A	1A	1091088
73615_1A	1A	1178288
59865_1A	1A	1186697
12040_1A	1A	1187984
73271_1A	1A	1254903
12166_1A	1A	1372824
11203_1A	1A	1466254
11202_1A	1A	1466360
55537_1A	1A	1466390
387_1A	1A	1470045
386_1A	1A	1471384
78733_1A	1A	1560398
78734_1A	1A	1560533
28635_1A	1A	1560707
77054_1A	1A	1563655
46667_1A	1A	1563727
28332_1A	1A	1570479
60275_1A	1A	1660836
69621_1A	1A	136988
1229_1A	1A	200658
59016_1A	1A	204121
72793_1A	1A	204121
72794_1A	1A	204398
68393_1A	1A	283488
5889_1A	1A	1156204
36053_1A	1A	1156255
5896_1A	1A	1156400
75620_1A	1A	1199963
34387_1A	1A	3252031
59459_1A	1A	3252094
59245_1A	1A	57440
55944_1A	1A	60777
70139_1A	1A	922412
4144_1A	1A	945582
2853_1A	1A	946527
67283_1A	1A	1009381
7233_1A	1A	1009479
3519_1A	1A	1009483
56359_1A	1A	1009834
78503_1A	1A	1010186
31748_1A	1A	1010302
31746_1A	1A	1010569
67281_1A	1A	1010770
1071_1A	1A	1010932
40692_1A	1A	23615
5942_1A	1A	547578
26578_1A	1A	592160
35370_1A	1A	905206
42630_1A	1A	916483
31764_1A	1A	1879764
12542_1A	1A	364132
80744_1A	1A	364325
12251_1A	1A	987373
11044_1A	1A	1061349
33690_1A	1A	1341833
22005_1A	1A	1341906
22004_1A	1A	1341969
14138_1A	1A	120044
14137_1A	1A	120130
41525_1A	1A	121550
76219_1A	1A	122966
54638_1A	1A	124861
61685_1A	1A	948657
64822_1A	1A	1548814
9109_1A	1A	1944280
34995_1A	1A	2553918
40844_1A	1A	2554441
42659_1A	1A	2987765
6471_1A	1A	2988188
3294_1A	1A	3118781
12311_1A	1A	3122756
28549_1A	1A	3125180
79906_1A	1A	3130866
40979_1A	1A	3131618
3682_1A	1A	3133874
1739_1A	1A	3384438
41059_1A	1A	4353041
21708_1A	1A	4382607
9167_1A	1A	4384098
9425_1A	1A	4384367
24259_1A	1A	4484877
54363_1A	1A	4492115
60691_1A	1A	4784095
78357_1A	1A	4784962
66061_1A	1A	4786284
78358_1A	1A	4786335
47586_1A	1A	4786838
80500_1A	1A	6037005
3419_1A	1A	33428
31932_1A	1A	34163
75585_1A	1A	35125
75370_1A	1A	35405
6131_1A	1A	35728
11335_1A	1A	35887
31602_1A	1A	341673
77745_1A	1A	795661
51485_1A	1A	923688
31356_1A	1A	1131022
68106_1A	1A	1274892
68107_1A	1A	1274980
73417_1A	1A	1275633
35755_1A	1A	1278250
57817_1A	1A	1468627
65739_1A	1A	1932195
16115_1A	1A	1933679
77089_1A	1A	2140785
60976_1A	1A	2608070
26816_1A	1A	2608674
35770_1A	1A	2609865
28624_1A	1A	4770509
6558_1A	1A	4771558
66889_1A	1A	4775185
80415_1A	1A	5404344
39451_1A	1A	5406134
26996_1A	1A	5806242
47651_1A	1A	6419766
28744_1A	1A	2274912
35572_1A	1A	2300434
65006_1A	1A	2466313
45930_1A	1A	481076
10025_1A	1A	484027
30674_1A	1A	922901
64273_1A	1A	923063
12486_1A	1A	492955
54731_1A	1A	866911
72042_1A	1A	1070839
72041_1A	1A	1070918
4326_1A	1A	1071334
74474_1A	1A	1080453
7075_1A	1A	1085682
73155_1A	1A	1102519
43982_1A	1A	1105235
36874_1A	1A	1868048
7300_1A	1A	1868177
34937_1A	1A	1869381
6583_1A	1A	1870630
49291_1A	1A	2005644
74997_1A	1A	2053241
13911_1A	1A	2065920
34818_1A	1A	2256228
42898_1A	1A	2258454
42899_1A	1A	2258568
5624_1A	1A	2262130
939_1A	1A	2262142
28610_1A	1A	2376164
26888_1A	1A	2377110
7133_1A	1A	2432662
36084_1A	1A	2433212
3515_1A	1A	2433253
48980_1A	1A	2566899
59114_1A	1A	2567402
76376_1A	1A	2809422
76375_1A	1A	2809474
52279_1A	1A	2810082
61401_1A	1A	2810225
29030_1A	1A	3277629
57838_1A	1A	3277795
35115_1A	1A	7302096
34631_1A	1A	7632022
75447_1A	1A	7633165
31762_1A	1A	7741479
58229_1A	1A	11048153
77520_1A	1A	11048921
76973_1A	1A	11451402
21167_1A	1A	11454420
53723_1A	1A	12183970
492_1A	1A	12894871
7232_1A	1A	13137021
31784_1A	1A	15891419
37688_1A	1A	15892093
77763_1A	1A	15895412
77208_1A	1A	17876918
75837_1A	1A	17972753
801_1A	1A	17973023
28429_1A	1A	17993192
63445_1A	1A	18542971
31858_1A	1A	20172277
35414_1A	1A	20172852
57257_1A	1A	20173260
77388_1A	1A	20173260
12558_1A	1A	20173570
35798_1A	1A	20969115
27768_1A	1A	6797
54823_1A	1A	7870
34404_1A	1A	1117008
80781_1A	1A	1132003
10076_1A	1A	3142599
60822_1A	1A	5051492
34622_1A	1A	5054304
56075_1A	1A	289087
34916_1A	1A	1271051
20438_1A	1A	1585891
77644_1A	1A	1585922
79077_1A	1A	2041734
81405_1A	1A	2041734
12555_1A	1A	3894187
35471_1A	1A	5254733
40401_1A	1A	5863616
76373_1A	1A	7639000
1215_1A	1A	8073161
37339_1A	1A	8079110
35435_1A	1A	8082707
31688_1A	1A	8503619
49056_1A	1A	9568384
61529_1A	1A	10899158
20986_1A	1A	11794560
11291_1A	1A	12202325
36167_1A	1A	152082
31834_1A	1A	471726
78155_1A	1A	472237
78543_1A	1A	1431606
76967_1A	1A	1440404
9107_1A	1A	2136510
78736_1A	1A	2159067
31976_1A	1A	2744665
31856_1A	1A	3058270
61297_1A	1A	3058358
78286_1A	1A	3058358
10001_1A	1A	3061501
78247_1A	1A	4005716
36147_1A	1A	4005814
81371_1A	1A	4613164
78280_1A	1A	4613215
63072_1A	1A	4613848
10894_1A	1A	4707433
74462_1A	1A	5000282
23016_1A	1A	5055287
1803_1A	1A	6084823
76658_1A	1A	6084823
35337_1A	1A	6085149
76657_1A	1A	6085149
55168_1A	1A	6374128
75674_1A	1A	7360355
2617_1A	1A	9218178
53157_1A	1A	9218305
2715_1A	1A	9906568
9423_1A	1A	9949314
9302_1A	1A	10012810
45088_1A	1A	10525601
77722_1A	1A	10526551
77723_1A	1A	10529259
52278_1A	1A	10529344
9895_1A	1A	12256998
34668_1A	1A	12263995
2291_1A	1A	12683728
77537_1A	1A	13803736
34385_1A	1A	13807185
36144_1A	1A	13809909
35015_1A	1A	13811902
43050_1A	1A	15215233
34769_1A	1A	15272884
11664_1A	1A	15319094
34698_1A	1A	15329528
43941_1A	1A	15329550
35109_1A	1A	15612163
35478_1A	1A	15616221
12561_1A	1A	16216311
38904_1A	1A	208188
21432_1A	1A	636837
78992_1A	1A	803595
66104_1A	1A	805823
57230_1A	1A	1176791
40716_1A	1A	1272578
48617_1A	1A	1277374
78659_1A	1A	1344966
31634_1A	1A	1348141
79260_1A	1A	1091652
58472_1A	1A	1932704
48097_1A	1A	1933192
45372_1A	1A	1941116
43268_1A	1A	1950260
80792_1A	1A	1998249
78196_1A	1A	3501192
11756_1A	1A	3819667
11503_1A	1A	3822119
78842_1A	1A	3839998
80991_1A	1A	4024066
77992_1A	1A	4507656
43019_1A	1A	4507927
31815_1A	1A	401124
43755_1A	1A	402525
24833_1A	1A	1277557
47363_1A	1A	3545759
54333_1A	1A	3546573
22529_1A	1A	3547478
35544_1A	1A	4242507
6200_1A	1A	5278256
15454_1A	1A	6139760
36914_1A	1A	6473993
8357_1A	1A	6781226
8491_1A	1A	6998668
8490_1A	1A	6998942
7700_1A	1A	7480771
43323_1A	1A	1721079
36720_1A	1A	1721233
77558_1A	1A	3167788
57692_1A	1A	3337028
76294_1A	1A	3685127
21853_1A	1A	3686952
80416_1A	1A	3688847
55216_1A	1A	3987487
62689_1A	1A	3988591
11130_1A	1A	3993842
79514_1A	1A	4619399
35516_1A	1A	323496
38006_1A	1A	1266440
20204_1A	1A	1278034
79109_1A	1A	1830609
80776_1A	1A	1830805
60520_1A	1A	1838303
81251_1A	1A	1838690
79176_1A	1A	2290298
80752_1A	1A	2291476
37560_1A	1A	2291527
79120_1A	1A	3280653
79121_1A	1A	3280773
79122_1A	1A	3280876
48462_1A	1A	3556118
7788_1A	1A	331688
4735_1A	1A	1662228
28182_1A	1A	731428
31879_1A	1A	1981196
5898_1A	1A	2862212
66007_1A	1A	4243745
31727_1A	1A	4800668
79936_1A	1A	5148198
9773_1A	1A	5848821
70528_1A	1A	5848939
4510_1A	1A	6402783
36696_1A	1A	7126881
31971_1A	1A	8385431
65587_1A	1A	1935945
22450_1A	1A	5755882
22449_1A	1A	5756672
34783_1A	1A	5756672
69335_1A	1A	5757081
28131_1A	1A	5759436
77338_1A	1A	6371005
77339_1A	1A	6371547
77340_1A	1A	6371667
77341_1A	1A	6371962
77342_1A	1A	6372320
20214_1A	1A	6372588
77344_1A	1A	6373287
77345_1A	1A	6374117
79365_1A	1A	54278
35274_1A	1A	55952
78032_1A	1A	1834535
5887_1A	1A	1835996
79098_1A	1A	1835996
31751_1A	1A	1089783
54970_1A	1A	1091755
54969_1A	1A	1092223
9508_1A	1A	1919268
34726_1A	1A	1921737
63682_1A	1A	3509759
25439_1A	1A	3512273
25169_1A	1A	317157
55448_1A	1A	4033261
55447_1A	1A	4033738
42800_1A	1A	5317789
78051_1A	1A	5317789
60543_1A	1A	6337851
77505_1A	1A	6339718
77506_1A	1A	6339954
59329_1A	1A	6341077
1432_1A	1A	574165
10889_1A	1A	574903
79561_1A	1A	1680900
65568_1A	1A	1682337
160_1A	1A	1683280
76555_1A	1A	1684101
20606_1A	1A	4649498
39081_1A	1A	4755795
39079_1A	1A	4756245
39078_1A	1A	4756259
35084_1A	1A	4756296
51037_1A	1A	5048554
42962_1A	1A	5053769
33065_1A	1A	164069
24583_1A	1A	1398455
69541_1A	1A	2497018
37238_1A	1A	2887613
79377_1A	1A	2890638
17376_1A	1A	3134213
35590_1A	1A	3138723
11741_1A	1A	3139062
34812_1A	1A	6858516
75874_1A	1A	6858516
76905_1A	1A	6860213
76197_1A	1A	8437350
76196_1A	1A	8437993
78523_1A	1A	8438114
62906_1A	1A	8438221
76766_1A	1A	8921206
34908_1A	1A	11906781
33051_1A	1A	11907112
81054_1A	1A	13322081
79276_1A	1A	13323338
50397_1A	1A	13795727
30170_1A	1A	13795776
51225_1A	1A	13795919
29733_1A	1A	13796316
51226_1A	1A	13796527
23188_1A	1A	14023764
76562_1A	1A	14027157
79303_1A	1A	14467557
58896_1A	1A	14467608
26580_1A	1A	359422
52485_1A	1A	361711
55795_1A	1A	869910
78690_1A	1A	2907403
28052_1A	1A	5924699
17006_1A	1A	5925068
20120_1A	1A	6610706
77177_1A	1A	6610770
75973_1A	1A	6631646
81282_1A	1A	7499404
77868_1A	1A	8518325
20564_1A	1A	8518663
35579_1A	1A	8519424
52514_1A	1A	8519978
71311_1A	1A	9070450
71310_1A	1A	9071187
71309_1A	1A	9071298
78620_1A	1A	11541831
78621_1A	1A	11542589
9727_1A	1A	13222567
77929_1A	1A	13825234
48331_1A	1A	466574
60332_1A	1A	477627
54664_1A	1A	742777
61932_1A	1A	978883
79057_1A	1A	996969
81357_1A	1A	996969
77058_1A	1A	1010022
10020_1A	1A	837873
76756_1A	1A	839426
614_1A	1A	840810
613_1A	1A	840858
78858_1A	1A	432475
80992_1A	1A	1313806
36239_1A	1A	136902
77640_1A	1A	136902
76335_1A	1A	137594
10960_1A	1A	212502
57634_1A	1A	215603
78678_1A	1A	239092
30678_1A	1A	239734
3358_1A	1A	239744
78679_1A	1A	239744
8993_1A	1A	1877184
78589_1A	1A	3571560
76699_1A	1A	1866233
44036_1A	1A	2187368
57814_1A	1A	2187433
28236_1A	1A	2187439
34461_1A	1A	2803061
78887_1A	1A	2803061
77794_1A	1A	3210196
35339_1A	1A	3816160
76933_1A	1A	6739495
46069_1A	1A	1451921
3143_1A	1A	1453969
21300_1A	1A	1454993
81221_1A	1A	1455707
81222_1A	1A	1455804
21299_1A	1A	1456274
19850_1A	1A	1457181
19851_1A	1A	1457181
50887_1A	1A	1457780
31842_1A	1A	2189829
28821_1A	1A	2190648
28151_1A	1A	2490439
45682_1A	1A	2491006
77717_1A	1A	4251410
77715_1A	1A	4252425
9835_1A	1A	5620794
75579_1A	1A	5765254
10935_1A	1A	6563432
36259_1A	1A	1007062
34787_1A	1A	3443497
39019_1A	1A	3445713
65085_1A	1A	370701
6966_1A	1A	420264
11367_1A	1A	690920
43938_1A	1A	3511910
6784_1A	1A	5715601
47067_1A	1A	7912846
36350_1A	1A	7915927
8519_1A	1A	10493375
8965_1A	1A	12030541
31787_1A	1A	12679680
47804_1A	1A	75185
6380_1A	1A	2200205
65824_1A	1A	293695
46905_1A	1A	294135
50585_1A	1A	92230
45313_1A	1A	819029
17018_1A	1A	1161452
65677_1A	1A	2799522
63226_1A	1A	3598650
25221_1A	1A	535731
14948_1A	1A	1703199
23434_1A	1A	2359754
31380_1A	1A	2431183
6962_1A	1A	2438334
12189_1A	1A	2438363
44535_1A	1A	2439007
44534_1A	1A	2439261
6481_1A	1A	2439697
75789_1A	1A	2958123
8098_1A	1A	2968757
31507_1A	1A	4432055
65334_1A	1A	5519790
6933_1A	1A	5519841
71416_1A	1A	5519844
71415_1A	1A	5520004
43481_1A	1A	5953280
34951_1A	1A	6098822
81456_1A	1A	6099025
7828_1A	1A	6104640
51523_1A	1A	6180071
51522_1A	1A	6186585
36224_1A	1A	6220122
35639_1A	1A	6951174
77044_1A	1A	6951174
80370_1A	1A	8176354
34735_1A	1A	8359651
43578_1A	1A	8360966
81112_1A	1A	8363068
81144_1A	1A	9320228
57739_1A	1A	9325684
77203_1A	1A	9325684
14066_1A	1A	9650026
76701_1A	1A	10434237
76700_1A	1A	10434519
51646_1A	1A	10436781
25830_1A	1A	11305784
25829_1A	1A	11305796
50790_1A	1A	12028068
65010_1A	1A	12028828
58586_1A	1A	12532923
11916_1A	1A	12894644
73513_1A	1A	13135218
80840_1A	1A	13135864
11427_1A	1A	13724041
8520_1A	1A	14032145
9345_1A	1A	16128658
30482_1A	1A	20157488
71393_1A	1A	22052597
78464_1A	1A	24545236
72412_1A	1A	24545568
78463_1A	1A	24546033
79127_1A	1A	29369457
10038_1A	1A	37287421
35297_1A	1A	37938298
34602_1A	1A	38208860
3033_1A	1A	40155850
62035_1A	1A	40320494
66213_1A	1A	40321864
76617_1A	1A	41330401
51652_1A	1A	41331949
77839_1A	1A	41334029
80183_1A	1A	41978954
78143_1A	1A	42000147
78144_1A	1A	42000523
78857_1A	1A	43165271
22518_1A	1A	521588
57405_1A	1A	3271768
75678_1A	1A	4617519
15064_1A	1A	4967974
35853_1A	1A	5558957
48847_1A	1A	5558979
14647_1A	1A	5559569
30530_1A	1A	6302527
27889_1A	1A	6316844
23033_1A	1A	6697527
25391_1A	1A	6709176
30269_1A	1A	6711451
79748_1A	1A	6711662
80197_1A	1A	7082972
31366_1A	1A	7083153
3507_1A	1A	7095058
79788_1A	1A	7098514
13491_1A	1A	7209902
13492_1A	1A	7209962
13493_1A	1A	7210054
59094_1A	1A	7510710
56828_1A	1A	7729747
64861_1A	1A	8117188
77870_1A	1A	8405008
77871_1A	1A	8407596
77186_1A	1A	8777711
77187_1A	1A	8778013
30957_1A	1A	8778064
45374_1A	1A	8778119
31690_1A	1A	8778660
80963_1A	1A	8779874
80448_1A	1A	8779976
78902_1A	1A	9859971
76557_1A	1A	9895769
76558_1A	1A	9895869
80643_1A	1A	10007160
19762_1A	1A	10020137
70699_1A	1A	10150999
53086_1A	1A	10151285
76543_1A	1A	11279719
65705_1A	1A	11280628
59768_1A	1A	12025595
59770_1A	1A	12026715
78128_1A	1A	12035173
78739_1A	1A	13316035
32307_1A	1A	14114453
79008_1A	1A	14392987
79729_1A	1A	16243556
65314_1A	1A	16244651
4472_1A	1A	16246778
21584_1A	1A	16246873
54199_1A	1A	16724783
77802_1A	1A	16724783
9780_1A	1A	16724910
35436_1A	1A	16919211
20955_1A	1A	16925248
20954_1A	1A	16925264
77817_1A	1A	17550417
77816_1A	1A	17550606
35080_1A	1A	17552623
54694_1A	1A	17739085
24089_1A	1A	18351386
11660_1A	1A	18352211
24088_1A	1A	18352214
57895_1A	1A	18614224
9258_1A	1A	18622808
57675_1A	1A	18623012
23847_1A	1A	19158106
43194_1A	1A	19158151
23846_1A	1A	19158256
21835_1A	1A	20163972
60796_1A	1A	595006
709_1A	1A	829468
50882_1A	1A	830607
57546_1A	1A	1659767
57547_1A	1A	1662164
48626_1A	1A	2194046
81214_1A	1A	2194046
66112_1A	1A	2600843
12984_1A	1A	3475127
15302_1A	1A	3502890
24291_1A	1A	5840956
27064_1A	1A	6164179
14005_1A	1A	6164664
77973_1A	1A	6782381
78076_1A	1A	6792590
21126_1A	1A	7052069
35351_1A	1A	7055523
71889_1A	1A	7468762
79079_1A	1A	7663408
79080_1A	1A	7664248
47404_1A	1A	8061597
11190_1A	1A	8063573
72896_1A	1A	8063734
72418_1A	1A	8071783
78199_1A	1A	8071783
78198_1A	1A	8072945
75672_1A	1A	8073403
78197_1A	1A	8073454
79022_1A	1A	8073652
6779_1A	1A	8073784
57290_1A	1A	8073916
35945_1A	1A	10253754
12529_1A	1A	10282199
40764_1A	1A	10606395
65452_1A	1A	12183141
53037_1A	1A	12535149
11893_1A	1A	12655710
75360_1A	1A	13434854
35883_1A	1A	13435212
10918_1A	1A	13441330
46432_1A	1A	14103901
79509_1A	1A	14103901
30251_1A	1A	14106187
80543_1A	1A	14106187
43760_1A	1A	14110939
78439_1A	1A	14111577
35410_1A	1A	14636740
76140_1A	1A	10103
81162_1A	1A	10241
66135_1A	1A	10292
77863_1A	1A	11280
80512_1A	1A	11338
78677_1A	1A	559139
78676_1A	1A	564294
9465_1A	1A	565577
80441_1A	1A	1070590
80440_1A	1A	1071228
53598_1A	1A	1071312
56573_1A	1A	1074669
8273_1A	1A	1481930
31760_1A	1A	1987682
55848_1A	1A	1989566
42121_1A	1A	2030142
10292_1A	1A	2207349
77435_1A	1A	2331111
55677_1A	1A	2331245
53107_1A	1A	2338888
25621_1A	1A	2339720
77866_1A	1A	2339889
30625_1A	1A	2340086
77867_1A	1A	2340086
49136_1A	1A	2350433
26574_1A	1A	4117895
12595_1A	1A	5689949
31924_1A	1A	1242707
31781_1A	1A	3177467
79235_1A	1A	5437748
69662_1A	1A	5449598
77996_1A	1A	5981642
414_1A	1A	7004230
50545_1A	1A	1542224
61236_1A	1A	2134953
31350_1A	1A	3865768
61264_1A	1A	4548017
23305_1A	1A	6093203
65878_1A	1A	6372116
66408_1A	1A	2490655
66407_1A	1A	2490727
64970_1A	1A	5170283
36063_1A	1A	293297
27133_1A	1A	1326843
77285_1A	1A	177879
71397_1A	1A	178393
73807_1A	1A	222515
74073_1A	1A	226480
19409_1A	1A	2201923
68830_1A	1A	2212927
65579_1A	1A	2632919
20307_1A	1A	161899
20306_1A	1A	161902
52241_1A	1A	161945
35117_1A	1A	166235
61373_1A	1A	1612770
42791_1A	1A	2060719
60037_1A	1A	2060740
19752_1A	1A	2248775
76159_1A	1A	3610021
37712_1A	1A	5487780
19845_1A	1A	5495999
20671_1A	1A	5496453
38877_1A	1A	5553081
48704_1A	1A	5553747
79268_1A	1A	8422967
3585_1A	1A	11617538
20697_1A	1A	13067522
22274_1A	1A	19207302
42357_1A	1A	21520639
34823_1A	1A	24127475
74868_1A	1A	25584062
75207_1A	1A	26095088
44419_1A	1A	26701827
5985_1A	1A	28235304
37094_1A	1A	28525059
74701_1A	1A	29188688
81069_1A	1A	29620847
42650_1A	1A	29621485
80477_1A	1A	29621762
78485_1A	1A	29621877
78484_1A	1A	29622195
35308_1A	1A	29622359
78483_1A	1A	29622359
51724_1A	1A	29622764
63891_1A	1A	29981153
27914_1A	1A	31000628
78119_1A	1A	31437006
31671_1A	1A	31438140
35810_1A	1A	31979962
81099_1A	1A	31979962
2937_1A	1A	31983314
7022_1A	1A	32318772
65944_1A	1A	32692577
47603_1A	1A	33533767
20387_1A	1A	16608
54092_1A	1A	20529
35927_1A	1A	184414
21382_1A	1A	396260
79590_1A	1A	836794
34506_1A	1A	839347
80597_1A	1A	863936
77447_1A	1A	864875
4741_1A	1A	1707561
7929_1A	1A	1730478
78456_1A	1A	2326837
78455_1A	1A	2328476
52324_1A	1A	2332507
52305_1A	1A	2333001
57702_1A	1A	2888335
26078_1A	1A	2893825
44485_1A	1A	3338037
13011_1A	1A	3395764
531_1A	1A	5605874
21564_1A	1A	5714684
80332_1A	1A	5715124
34341_1A	1A	5742565
40291_1A	1A	6350516
81250_1A	1A	6350754
9607_1A	1A	6397332
11083_1A	1A	667930
63864_1A	1A	668527
65808_1A	1A	669116
63865_1A	1A	669357
9512_1A	1A	672847
9513_1A	1A	672880
46316_1A	1A	676456
41966_1A	1A	679092
75722_1A	1A	679970
80125_1A	1A	736767
44726_1A	1A	738977
75446_1A	1A	3018057
75445_1A	1A	3018130
64537_1A	1A	3018318
64538_1A	1A	3022222
49731_1A	1A	3060388
2320_1A	1A	3068272
81103_1A	1A	3068272
35541_1A	1A	3068288
81102_1A	1A	3068763
11883_1A	1A	3069853
36076_1A	1A	3485591
36026_1A	1A	3485701
12119_1A	1A	4241388
65763_1A	1A	4427594
22613_1A	1A	4601153
62117_1A	1A	5237770
43838_1A	1A	5512485
13258_1A	1A	5598131
27324_1A	1A	5876455
80237_1A	1A	5907362
80236_1A	1A	5907444
79156_1A	1A	6000321
11628_1A	1A	6526505
67072_1A	1A	6530989
70352_1A	1A	6542982
35897_1A	1A	7570295
35039_1A	1A	7737546
31329_1A	1A	8342337
38570_1A	1A	8342337
38569_1A	1A	8342349
41675_1A	1A	8342447
77873_1A	1A	8342447
25640_1A	1A	8342595
80168_1A	1A	8342595
77009_1A	1A	8601708
81170_1A	1A	8602053
79125_1A	1A	9598807
19625_1A	1A	9599173
54862_1A	1A	9600834
19958_1A	1A	9600965
7874_1A	1A	9602259
30464_1A	1A	9602346
79461_1A	1A	9602346
65034_1A	1A	10024539
35691_1A	1A	11241462
77165_1A	1A	11925221
25487_1A	1A	12898830
77156_1A	1A	12900011
380_1A	1A	12900062
55442_1A	1A	12918945
52047_1A	1A	13528172
7231_1A	1A	13735543
6733_1A	1A	13961234
56612_1A	1A	15978395
64622_1A	1A	15978971
80939_1A	1A	16316834
76385_1A	1A	16317945
54214_1A	1A	16317996
57465_1A	1A	16485414
59026_1A	1A	16490370
1228_1A	1A	16585932
35023_1A	1A	16737582
40078_1A	1A	16737582
80474_1A	1A	16955994
46302_1A	1A	17031337
78088_1A	1A	17031994
27052_1A	1A	17037100
13287_1A	1A	17996497
5360_1A	1A	17996807
30746_1A	1A	18491103
79241_1A	1A	18691728
3806_1A	1A	18692712
77820_1A	1A	18692712
77819_1A	1A	18693839
78875_1A	1A	18705431
42886_1A	1A	18706038
81125_1A	1A	18706041
80272_1A	1A	18706078
25179_1A	1A	18706817
10679_1A	1A	18820197
76395_1A	1A	19043852
80274_1A	1A	19045438
78323_1A	1A	19045905
78324_1A	1A	19046747
20856_1A	1A	19046846
80896_1A	1A	19713212
77551_1A	1A	19713625
56592_1A	1A	19713848
34656_1A	1A	19717103
7921_1A	1A	19720450
31604_1A	1A	20126076
57961_1A	1A	21015771
80238_1A	1A	21015855
64265_1A	1A	21082617
24988_1A	1A	21268196
61100_1A	1A	21278081
13783_1A	1A	21279282
12736_1A	1A	21287424
79988_1A	1A	21711590
35957_1A	1A	21711615
40233_1A	1A	21711950
35955_1A	1A	21713254
5807_1A	1A	21713264
7216_1A	1A	21719499
34496_1A	1A	21770198
70213_1A	1A	22291634
78330_1A	1A	22357051
38496_1A	1A	22357346
39171_1A	1A	22363979
11516_1A	1A	22393974
28550_1A	1A	22396671
75520_1A	1A	22397344
78371_1A	1A	23217880
79658_1A	1A	23217933
7423_1A	1A	23218180
74613_1A	1A	23219809
10042_1A	1A	23293498
8255_1A	1A	23293846
43491_1A	1A	24221411
46448_1A	1A	13185
11543_1A	1A	760763
77767_1A	1A	760814
10926_1A	1A	2537009
59527_1A	1A	4601815
11087_1A	1A	4713808
6974_1A	1A	4913074
11708_1A	1A	4914737
6944_1A	1A	4914940
77124_1A	1A	4998030
78622_1A	1A	4998231
7753_1A	1A	5000814
22752_1A	1A	5084123
75965_1A	1A	5111175
65643_1A	1A	5487576
58518_1A	1A	5763266
25443_1A	1A	5763617
25442_1A	1A	5764600
75761_1A	1A	6559002
80156_1A	1A	6559759
52879_1A	1A	6560523
25493_1A	1A	6783491
77836_1A	1A	6783645
79996_1A	1A	6784351
34701_1A	1A	6784581
40889_1A	1A	7085445
49095_1A	1A	7091471
46385_1A	1A	7092246
9588_1A	1A	7093997
43647_1A	1A	7355265
58262_1A	1A	7355333
9335_1A	1A	8114690
40969_1A	1A	8125501
40044_1A	1A	8125967
51039_1A	1A	8167755
81271_1A	1A	8167984
77779_1A	1A	8168091
10113_1A	1A	8300779
57297_1A	1A	8356094
74828_1A	1A	8368968
69594_1A	1A	9022941
49917_1A	1A	9233216
45915_1A	1A	9233274
20404_1A	1A	9238409
46717_1A	1A	9239141
80893_1A	1A	9393049
79151_1A	1A	9394405
81105_1A	1A	9394996
56354_1A	1A	9396161
56353_1A	1A	9396823
40975_1A	1A	22671
38369_1A	1A	23135
77244_1A	1A	97189
38172_1A	1A	252478
35171_1A	1A	254111
52379_1A	1A	254823
77085_1A	1A	496583
77083_1A	1A	496859
40049_1A	1A	497362
77081_1A	1A	498358
77080_1A	1A	498531
79856_1A	1A	498820
36631_1A	1A	498986
79855_1A	1A	498986
49402_1A	1A	499214
79854_1A	1A	499214
6571_1A	1A	913563
45961_1A	1A	913862
675_1A	1A	552793
60627_1A	1A	553413
22509_1A	1A	555126
40942_1A	1A	560675
58119_1A	1A	400679
58118_1A	1A	401051
23141_1A	1A	401515
53632_1A	1A	402229
53633_1A	1A	402252
43588_1A	1A	402566
76950_1A	1A	402566
51584_1A	1A	407753
28402_1A	1A	408853
23140_1A	1A	409007
27332_1A	1A	490065
75757_1A	1A	1102686
7257_1A	1A	1103952
65551_1A	1A	1324328
11547_1A	1A	1326338
13265_1A	1A	1511962
6935_1A	1A	1517054
80253_1A	1A	1517084
34331_1A	1A	4446
50908_1A	1A	4591
54227_1A	1A	128730
80239_1A	1A	128730
54228_1A	1A	130872
76504_1A	1A	130872
78859_1A	1A	1085825
78978_1A	1A	1579561
79977_1A	1A	1580562
54743_1A	1A	1581681
27132_1A	1A	2448143
41872_1A	1A	2448152
55_1A	1A	2522583
34600_1A	1A	2522669
24863_1A	1A	2689457
24179_1A	1A	2896848
44683_1A	1A	2964082
61089_1A	1A	2964234
67045_1A	1A	3049753
67046_1A	1A	3049821
27098_1A	1A	3386671
1981_1A	1A	3388842
599_1A	1A	3432652
75572_1A	1A	3449239
74432_1A	1A	3753711
12650_1A	1A	4088574
67661_1A	1A	4343790
8167_1A	1A	4610534
8166_1A	1A	4610569
77718_1A	1A	4620045
25102_1A	1A	4620331
36623_1A	1A	4644727
13768_1A	1A	4669710
5884_1A	1A	9286929
6354_1A	1A	9287328
13379_1A	1A	9287752
77125_1A	1A	9287773
62520_1A	1A	9287782
2101_1A	1A	10061521
80574_1A	1A	10061608
80575_1A	1A	10064923
80175_1A	1A	10778405
31849_1A	1A	11357475
29087_1A	1A	11778590
8943_1A	1A	11898369
64795_1A	1A	12282826
7965_1A	1A	12282973
78121_1A	1A	12283299
13864_1A	1A	12286710
47390_1A	1A	12313694
62844_1A	1A	12322009
60784_1A	1A	12323208
79406_1A	1A	12324587
77766_1A	1A	12342892
80890_1A	1A	12346022
31061_1A	1A	12703920
67941_1A	1A	12709601
10982_1A	1A	13335046
42109_1A	1A	13339161
42110_1A	1A	13340384
52902_1A	1A	13346772
31945_1A	1A	327914
14633_1A	1A	330996
75699_1A	1A	365763
38341_1A	1A	367073
4630_1A	1A	405201
71861_1A	1A	405468
71862_1A	1A	405531
13749_1A	1A	812965
81346_1A	1A	969448
63334_1A	1A	969628
71487_1A	1A	970855
25930_1A	1A	973960
79876_1A	1A	975324
78216_1A	1A	975766
11514_1A	1A	975775
36553_1A	1A	975817
65938_1A	1A	976173
11513_1A	1A	976339
73452_1A	1A	976408
73451_1A	1A	976425
65987_1A	1A	136442
9455_1A	1A	136742
54182_1A	1A	142853
54196_1A	1A	284214
45538_1A	1A	284991
28382_1A	1A	453631
72588_1A	1A	453875
72589_1A	1A	453944
72585_1A	1A	454152
72586_1A	1A	454770
72587_1A	1A	454821
71829_1A	1A	739198
78643_1A	1A	739392
78644_1A	1A	739510
78645_1A	1A	739742
7676_1A	1A	741924
14141_1A	1A	932831
35693_1A	1A	1037535
444_1A	1A	1045927
1972_1A	1A	1046136
2243_1A	1A	1046813
80409_1A	1A	1265622
35531_1A	1A	1371017
1137_1A	1A	1409726
47990_1A	1A	1441611
40338_1A	1A	1445179
28573_1A	1A	54085
6517_1A	1A	55151
40966_1A	1A	56094
21700_1A	1A	75457
6029_1A	1A	78217
76041_1A	1A	78268
52960_1A	1A	84665
45987_1A	1A	12398
6984_1A	1A	108954
61347_1A	1A	145247
26708_1A	1A	159578
46690_1A	1A	160342
11558_1A	1A	395810
75738_1A	1A	395861
41251_1A	1A	416507
12315_1A	1A	851336
20654_1A	1A	1512456
60140_1A	1A	1512457
12454_1A	1A	1520370
6995_1A	1A	1520370
12579_1A	1A	1520371
31771_1A	1A	1695312
57512_1A	1A	1742203
7289_1A	1A	1746455
8641_1A	1A	2020147
59223_1A	1A	2039694
26829_1A	1A	2044587
10668_1A	1A	2163556
53469_1A	1A	2437064
81018_1A	1A	2619350
55461_1A	1A	3046078
31651_1A	1A	3055291
29580_1A	1A	1361788
1728_1A	1A	1421804
24302_1A	1A	1422358
68917_1A	1A	1559010
42989_1A	1A	1623572
55184_1A	1A	1624020
4075_1A	1A	1630359
47502_1A	1A	1710164
36087_1A	1A	1710803
77789_1A	1A	1710854
77790_1A	1A	1710949
23854_1A	1A	1715731
23855_1A	1A	1715883
35025_1A	1A	1802904
79787_1A	1A	1802904
62911_1A	1A	1804156
78074_1A	1A	1804156
65422_1A	1A	1805963
78075_1A	1A	1805963
4307_1A	1A	1809493
40130_1A	1A	2062876
36711_1A	1A	3093766
50094_1A	1A	3127643
79050_1A	1A	3127811
61497_1A	1A	3128257
79049_1A	1A	3128257
72493_1A	1A	3290349
53529_1A	1A	3291770
34352_1A	1A	3552753
64984_1A	1A	3649752
64983_1A	1A	3650941
77594_1A	1A	3659026
31625_1A	1A	3662129
75423_1A	1A	3795686
75424_1A	1A	3795728
78203_1A	1A	4097054
24480_1A	1A	4097620
35304_1A	1A	4097620
20346_1A	1A	4098502
73951_1A	1A	4484302
10300_1A	1A	5293671
11932_1A	1A	5620485
75825_1A	1A	5713494
7515_1A	1A	5713738
76089_1A	1A	5713738
20162_1A	1A	5713969
11109_1A	1A	5714295
10986_1A	1A	5714668
56724_1A	1A	5819233
10475_1A	1A	5829047
10474_1A	1A	5829179
68854_1A	1A	5860267
65954_1A	1A	5861699
57802_1A	1A	6024187
12600_1A	1A	6026557
75206_1A	1A	6033299
60125_1A	1A	6035685
8121_1A	1A	6050500
11423_1A	1A	6262433
36241_1A	1A	6263153
41037_1A	1A	6263903
35745_1A	1A	6264139
72959_1A	1A	6993610
66484_1A	1A	7187904
68479_1A	1A	7189652
1856_1A	1A	7547543
72212_1A	1A	7549455
8040_1A	1A	7550079
59500_1A	1A	7550320
59501_1A	1A	7550448
34750_1A	1A	7695269
73306_1A	1A	7696068
79649_1A	1A	7696068
36967_1A	1A	7696148
6691_1A	1A	7700344
41933_1A	1A	7701734
76547_1A	1A	7703468
51733_1A	1A	7703476
27519_1A	1A	7871967
72558_1A	1A	8179027
72557_1A	1A	8179054
46495_1A	1A	8179061
14323_1A	1A	8647552
75853_1A	1A	296995
77556_1A	1A	894957
77557_1A	1A	895064
39248_1A	1A	896996
9961_1A	1A	954019
72519_1A	1A	1135852
72518_1A	1A	1136049
2666_1A	1A	1528431
69322_1A	1A	1528431
79601_1A	1A	1544066
54223_1A	1A	1549253
79287_1A	1A	1549253
28224_1A	1A	1560036
34672_1A	1A	1561614
79816_1A	1A	1562432
80443_1A	1A	1605509
7991_1A	1A	80127
78963_1A	1A	82198
63661_1A	1A	83343
54366_1A	1A	452641
64555_1A	1A	559194
64553_1A	1A	559438
64556_1A	1A	559460
71793_1A	1A	559629
47904_1A	1A	661027
77297_1A	1A	409971
77296_1A	1A	411359
58556_1A	1A	414250
76582_1A	1A	552147
52703_1A	1A	552361
73517_1A	1A	618422
4804_1A	1A	86019
36607_1A	1A	87174
7754_1A	1A	185122
78632_1A	1A	356353
9746_1A	1A	793822
42176_1A	1A	794663
41243_1A	1A	1058481
1400_1A	1A	1063720
37168_1A	1A	1064094
1402_1A	1A	1064100
1403_1A	1A	1064214
79703_1A	1A	1064328
79704_1A	1A	1064574
62509_1A	1A	1065127
34758_1A	1A	1065347
52277_1A	1A	1204078
52276_1A	1A	1204900
30452_1A	1A	1206073
37296_1A	1A	1227672
52733_1A	1A	1228860
74445_1A	1A	1275475
77017_1A	1A	1275475
45733_1A	1A	1275733
77016_1A	1A	1275733
39439_1A	1A	33812
31208_1A	1A	636202
42216_1A	1A	1013701
42217_1A	1A	1014608
62134_1A	1A	1179829
66930_1A	1A	266922
66931_1A	1A	266947
60380_1A	1A	1824309
31445_1A	1A	2315199
3768_1A	1A	2463256
79416_1A	1A	2463434
75663_1A	1A	2466776
65541_1A	1A	2466827
72526_1A	1A	3457591
14091_1A	1A	839071
73445_1A	1A	840067
73444_1A	1A	840464
73626_1A	1A	1226587
76063_1A	1A	1226795
76003_1A	1A	1227022
9856_1A	1A	1277685
81145_1A	1A	1279645
10613_1A	1A	1281883
76404_1A	1A	1302779
61773_1A	1A	1304143
81294_1A	1A	1306933
77828_1A	1A	1310988
77827_1A	1A	1311061
25587_1A	1A	1328449
58389_1A	1A	1328614
73464_1A	1A	1633061
3536_1A	1A	1633112
8695_1A	1A	288336
5741_1A	1A	399911
45491_1A	1A	825197
45492_1A	1A	825197
23299_1A	1A	825617
36704_1A	1A	1182341
80784_1A	1A	1272461
13506_1A	1A	1295695
72899_1A	1A	1295695
47547_1A	1A	1378101
45185_1A	1A	1817928
72160_1A	1A	434997
72161_1A	1A	435090
72162_1A	1A	435658
72163_1A	1A	435915
72159_1A	1A	435978
13896_1A	1A	781240
76232_1A	1A	781372
48480_1A	1A	781423
53320_1A	1A	783004
53319_1A	1A	783090
53318_1A	1A	783093
53317_1A	1A	783190
61310_1A	1A	830235
75_1A	1A	867798
77_1A	1A	868043
75940_1A	1A	905407
766_1A	1A	978114
68712_1A	1A	985722
1256_1A	1A	990234
67875_1A	1A	991856
41550_1A	1A	992211
41551_1A	1A	992358
57224_1A	1A	992496
41552_1A	1A	992708
28698_1A	1A	89124
62752_1A	1A	92963
11057_1A	1A	93058
62751_1A	1A	93564
79931_1A	1A	93564
52532_1A	1A	95265
77320_1A	1A	127022
24000_1A	1A	129883
24001_1A	1A	130064
56494_1A	1A	138688
56959_1A	1A	133429
13551_1A	1A	615109
48122_1A	1A	615193
73690_1A	1A	615200
79890_1A	1A	630614
58474_1A	1A	704496
14143_1A	1A	947544
46190_1A	1A	1533639
46191_1A	1A	1533746
72719_1A	1A	1664089
55536_1A	1A	1664098
13639_1A	1A	1680683
59427_1A	1A	1969713
43028_1A	1A	1970359
8339_1A	1A	498248
80110_1A	1A	498584
78995_1A	1A	540038
79405_1A	1A	540361
77446_1A	1A	542936
42330_1A	1A	1220727
78936_1A	1A	1220874
78937_1A	1A	1220979
7275_1A	1A	1587732
7430_1A	1A	1982877
76953_1A	1A	2165094
16648_1A	1A	2394470
3070_1A	1A	2424824
54198_1A	1A	3698242
34929_1A	1A	3846125
2446_1A	1A	4419679
36475_1A	1A	4421149
29226_1A	1A	4588744
61091_1A	1A	4705212
76203_1A	1A	4705253
4145_1A	1A	4723349
29244_1A	1A	4723589
64453_1A	1A	4723805
25485_1A	1A	5107860
41647_1A	1A	5108726
81121_1A	1A	5728380
57157_1A	1A	5728578
51467_1A	1A	5748806
14279_1A	1A	5828484
251_1A	1A	6001254
73482_1A	1A	6711013
75809_1A	1A	6711013
28418_1A	1A	6711108
3351_1A	1A	7041550
3350_1A	1A	7041800
13385_1A	1A	7272308
10473_1A	1A	7272771
4244_1A	1A	7481845
77770_1A	1A	7481845
80697_1A	1A	7770428
73557_1A	1A	7770636
35045_1A	1A	7792065
26250_1A	1A	8197855
78064_1A	1A	8200395
42798_1A	1A	8201951
78789_1A	1A	8201951
22883_1A	1A	8612041
22882_1A	1A	8612074
80986_1A	1A	8612871
65681_1A	1A	8635757
65396_1A	1A	8788707
41447_1A	1A	8900919
41445_1A	1A	8901410
49386_1A	1A	8916161
80091_1A	1A	8917282
49385_1A	1A	8917817
10223_1A	1A	136538
20487_1A	1A	237052
77747_1A	1A	237177
77748_1A	1A	237245
47248_1A	1A	44887
73664_1A	1A	44887
58885_1A	1A	45244
58886_1A	1A	45888
73184_1A	1A	95905
43929_1A	1A	116954
6843_1A	1A	119294
77519_1A	1A	119300
11395_1A	1A	119315
78248_1A	1A	676974
6426_1A	1A	711162
53222_1A	1A	711291
28298_1A	1A	829314
38744_1A	1A	400549
36325_1A	1A	896609
337_1A	1A	896983
12695_1A	1A	1001408
21667_1A	1A	1042548
69908_1A	1A	1043610
76354_1A	1A	1043610
76355_1A	1A	1043652
81233_1A	1A	1043718
76356_1A	1A	1043740
76357_1A	1A	1043978
53622_1A	1A	200992
12340_1A	1A	201034
38851_1A	1A	202217
51036_1A	1A	202217
38852_1A	1A	202251
76737_1A	1A	202650
24639_1A	1A	202655
80052_1A	1A	202825
29142_1A	1A	591363
79275_1A	1A	789247
79274_1A	1A	790445
80805_1A	1A	791621
79967_1A	1A	796483
79532_1A	1A	798349
42215_1A	1A	1080563
9474_1A	1A	1121061
62774_1A	1A	1237086
50687_1A	1A	1237271
35143_1A	1A	1237376
79090_1A	1A	1237376
34851_1A	1A	1239163
77911_1A	1A	1239925
76721_1A	1A	1663112
45411_1A	1A	1663137
73748_1A	1A	1903324
41758_1A	1A	2032346
34474_1A	1A	2032909
59699_1A	1A	2266970
44568_1A	1A	2297888
12375_1A	1A	2726980
12374_1A	1A	2727144
41436_1A	1A	2727495
57894_1A	1A	2841363
64330_1A	1A	3048560
74944_1A	1A	3055004
81210_1A	1A	3261403
9141_1A	1A	4193352
8918_1A	1A	4194080
10518_1A	1A	5286009
10791_1A	1A	5286336
10491_1A	1A	5286389
7128_1A	1A	5324025
45449_1A	1A	5324111
34513_1A	1A	5325079
24575_1A	1A	5325829
38_1A	1A	5365758
11595_1A	1A	5365796
39_1A	1A	5368008
10516_1A	1A	5369199
8006_1A	1A	5732616
35476_1A	1A	104159
81530_1A	1A	95637
65431_1A	1A	98287
78627_1A	1A	564515
28321_1A	1A	564811
81526_1A	1A	564831
59296_1A	1A	699661
37_1A	1A	699748
26254_1A	1A	700223
34872_1A	1A	703235
3413_1A	1A	820729
80677_1A	1A	825052
76959_1A	1A	826998
37412_1A	1A	838800
34683_1A	1A	838859
15653_1A	1A	851106
59404_1A	1A	851471
62521_1A	1A	851508
6493_1A	1A	852611
42490_1A	1A	1238968
65748_1A	1A	1239001
22154_1A	1A	1239253
8643_1A	1A	1242101
8771_1A	1A	1424484
71745_1A	1A	551373
22896_1A	1A	551553
71743_1A	1A	552880
75215_1A	1A	552931
41993_1A	1A	703055
79639_1A	1A	703861
41992_1A	1A	704512
77613_1A	1A	800457
31181_1A	1A	800470
39956_1A	1A	800760
77834_1A	1A	802378
34317_1A	1A	803101
78072_1A	1A	803186
7910_1A	1A	814919
72461_1A	1A	814970
27538_1A	1A	1784658
4201_1A	1A	1788605
78213_1A	1A	1788862
64713_1A	1A	1791512
78772_1A	1A	2010910
78771_1A	1A	2010975
55070_1A	1A	2148849
6759_1A	1A	2151736
10056_1A	1A	191298
34353_1A	1A	194565
76422_1A	1A	321476
80396_1A	1A	321992
8606_1A	1A	322467
10132_1A	1A	323266
6483_1A	1A	570530
43175_1A	1A	616813
7260_1A	1A	662422
45352_1A	1A	663165
78050_1A	1A	664602
24447_1A	1A	664899
28413_1A	1A	870001
65962_1A	1A	871220
35502_1A	1A	1034949
42582_1A	1A	1409510
56272_1A	1A	1410315
78327_1A	1A	1411155
52266_1A	1A	1411616
79341_1A	1A	1413406
57932_1A	1A	1415739
44295_1A	1A	1417898
60808_1A	1A	1467496
60809_1A	1A	1467568
13792_1A	1A	1467621
65294_1A	1A	1467648
60807_1A	1A	1467943
31545_1A	1A	1475443
12954_1A	1A	1931505
64147_1A	1A	1932674
77968_1A	1A	2249757
10536_1A	1A	2709
6058_1A	1A	3611
54893_1A	1A	3571
50952_1A	1A	5539
30193_1A	1A	659
34368_1A	1A	5541
9191_1A	1A	57505
75827_1A	1A	59562
49951_1A	1A	59812
48030_1A	1A	60055
59766_1A	1A	60135
79343_1A	1A	60178
49947_1A	1A	60500
30871_1A	1A	61063
45182_1A	1A	62515
45183_1A	1A	63665
31955_1A	1A	64061
31956_1A	1A	64384
31958_1A	1A	64418
26766_1A	1A	64494
26765_1A	1A	64670
58726_1A	1A	65737
22174_1A	1A	69086
59871_1A	1A	940
10192_1A	1A	NA
10230_1A	1A	NA
10283_1A	1A	NA
10291_1A	1A	NA
10510_1A	1A	NA
10596_1A	1A	NA
10763_1A	1A	NA
10807_1A	1A	NA
10867_1A	1A	NA
10963_1A	1A	NA
11182_1A	1A	NA
11311_1A	1A	NA
11334_1A	1A	NA
11357_1A	1A	NA
11406_1A	1A	NA
11424_1A	1A	NA
11462_1A	1A	NA
11482_1A	1A	NA
11504_1A	1A	NA
11526_1A	1A	NA
11602_1A	1A	NA
11800_1A	1A	NA
11842_1A	1A	NA
11876_1A	1A	NA
11899_1A	1A	NA
12252_1A	1A	NA
12293_1A	1A	NA
12503_1A	1A	NA
12678_1A	1A	NA
12767_1A	1A	NA
12957_1A	1A	NA
12997_1A	1A	NA
13473_1A	1A	NA
13536_1A	1A	NA
13624_1A	1A	NA
13703_1A	1A	NA
1401_1A	1A	NA
14444_1A	1A	NA
14518_1A	1A	NA
15114_1A	1A	NA
15165_1A	1A	NA
15340_1A	1A	NA
15488_1A	1A	NA
15834_1A	1A	NA
15998_1A	1A	NA
16568_1A	1A	NA
16658_1A	1A	NA
16675_1A	1A	NA
17093_1A	1A	NA
17306_1A	1A	NA
17540_1A	1A	NA
17624_1A	1A	NA
1778_1A	1A	NA
18114_1A	1A	NA
18208_1A	1A	NA
18424_1A	1A	NA
18581_1A	1A	NA
19437_1A	1A	NA
19497_1A	1A	NA
1958_1A	1A	NA
19584_1A	1A	NA
19632_1A	1A	NA
20403_1A	1A	NA
20587_1A	1A	NA
20695_1A	1A	NA
21066_1A	1A	NA
21290_1A	1A	NA
21518_1A	1A	NA
21540_1A	1A	NA
21545_1A	1A	NA
21709_1A	1A	NA
21725_1A	1A	NA
21832_1A	1A	NA
21929_1A	1A	NA
22_1A	1A	NA
22206_1A	1A	NA
22247_1A	1A	NA
22291_1A	1A	NA
22506_1A	1A	NA
22535_1A	1A	NA
22778_1A	1A	NA
22821_1A	1A	NA
22850_1A	1A	NA
22867_1A	1A	NA
22921_1A	1A	NA
22955_1A	1A	NA
2336_1A	1A	NA
23534_1A	1A	NA
23623_1A	1A	NA
23648_1A	1A	NA
23711_1A	1A	NA
24149_1A	1A	NA
24273_1A	1A	NA
24379_1A	1A	NA
24829_1A	1A	NA
25046_1A	1A	NA
25514_1A	1A	NA
25553_1A	1A	NA
25585_1A	1A	NA
25588_1A	1A	NA
25590_1A	1A	NA
25710_1A	1A	NA
25803_1A	1A	NA
25890_1A	1A	NA
25932_1A	1A	NA
2610_1A	1A	NA
26119_1A	1A	NA
26168_1A	1A	NA
26217_1A	1A	NA
26307_1A	1A	NA
26690_1A	1A	NA
26868_1A	1A	NA
27140_1A	1A	NA
27292_1A	1A	NA
27370_1A	1A	NA
27452_1A	1A	NA
27561_1A	1A	NA
27755_1A	1A	NA
27760_1A	1A	NA
279_1A	1A	NA
27962_1A	1A	NA
28269_1A	1A	NA
28360_1A	1A	NA
28404_1A	1A	NA
28636_1A	1A	NA
28775_1A	1A	NA
28788_1A	1A	NA
28824_1A	1A	NA
29206_1A	1A	NA
2927_1A	1A	NA
29562_1A	1A	NA
29579_1A	1A	NA
29638_1A	1A	NA
29697_1A	1A	NA
30172_1A	1A	NA
30651_1A	1A	NA
30738_1A	1A	NA
31245_1A	1A	NA
3160_1A	1A	NA
31617_1A	1A	NA
31640_1A	1A	NA
31652_1A	1A	NA
31655_1A	1A	NA
31656_1A	1A	NA
31675_1A	1A	NA
31713_1A	1A	NA
31714_1A	1A	NA
31719_1A	1A	NA
31750_1A	1A	NA
31855_1A	1A	NA
31862_1A	1A	NA
31863_1A	1A	NA
31877_1A	1A	NA
31878_1A	1A	NA
31887_1A	1A	NA
31888_1A	1A	NA
31898_1A	1A	NA
31899_1A	1A	NA
31933_1A	1A	NA
31959_1A	1A	NA
31970_1A	1A	NA
32365_1A	1A	NA
3240_1A	1A	NA
32519_1A	1A	NA
32529_1A	1A	NA
3276_1A	1A	NA
32900_1A	1A	NA
33223_1A	1A	NA
33339_1A	1A	NA
3334_1A	1A	NA
33406_1A	1A	NA
33416_1A	1A	NA
33584_1A	1A	NA
33756_1A	1A	NA
33952_1A	1A	NA
34323_1A	1A	NA
34326_1A	1A	NA
34338_1A	1A	NA
3449_1A	1A	NA
34612_1A	1A	NA
34620_1A	1A	NA
34714_1A	1A	NA
34740_1A	1A	NA
34755_1A	1A	NA
[truncated: 39,667 more rows]
